# Supplementary material for: A SCOPING REVIEW OF OUTCOME AND OUTCOME MEASURE SETS FOR ADULTS WITH SPINAL CORD INJURY, STROKE, AND TRAUMATIC BRAIN INJURY
Source: J Rehabil Med. 2026 Jul 17;58:45634. doi: 10.2340/jrm.v58.45634 (PMC13389748; doi:10.2340/jrm.v58.45634)
Supplement: Supplementary file 1 [file JRM-58-45634-s1.xlsx]

## Sheet: Full search strategy
Supplementary material I. Full search strategy used in the scoping review.
Database	Search strategy
MEDLINE	Population:
	("Stroke"[MeSH] OR stroke[tiab] OR "cerebrovascular accident"[tiab])
	OR
	("Spinal Cord Injuries"[MeSH] OR "spinal cord injury"[tiab] OR "SCI"[tiab])
	OR
	("Brain Injuries, Traumatic"[MeSH] OR "traumatic brain injury"[tiab] OR TBI[tiab] OR "brain injury"[tiab])
	AND
	Study Type:
	("core outcome set"[tiab] OR "core outcomes"[tiab] OR "core domain set"[tiab] OR "outcome domain"[tiab] OR "outcome measure"[tiab] OR "measurement instrument"[tiab] OR "standardized outcomes"[tiab] OR "health outcome assessment"[tiab] OR "patient-reported outcome"[tiab] OR "PROM"[tiab] OR "performance-based measure"[tiab] OR "measurement framework"[tiab] OR "outcome recommendation"[tiab])
EMBASE	Population:
	('stroke'/exp OR stroke:ti,ab OR 'cerebrovascular accident':ti,ab)
	OR
	('spinal cord injury'/exp OR 'spinal cord injury':ti,ab OR SCI:ti,ab)
	OR
	('traumatic brain injury'/exp OR 'brain injury'/exp OR 'traumatic brain injury':ti,ab OR TBI:ti,ab OR 'brain injury':ti,ab)
	AND
	Study Type:
	('core outcome set':ti,ab OR 'core outcomes':ti,ab OR 'core domain set':ti,ab OR 'outcome domain':ti,ab OR 'outcome measure':ti,ab OR 'measurement instrument':ti,ab OR 'standardized outcome':ti,ab OR 'PROM':ti,ab OR 'patient-reported outcome':ti,ab OR 'performance-based measure':ti,ab OR 'outcome recommendation':ti,ab OR 'measurement framework':ti,ab)
CINAHL	Population:
	(MH "Stroke+") OR stroke OR "cerebrovascular accident"
	OR
	(MH "Spinal Cord Injuries+") OR "spinal cord injury" OR SCI
	OR
	(MH "Brain Injuries+") OR "traumatic brain injury" OR TBI OR "brain injury"
	AND
	Study Type:
	"core outcome set" OR "core outcomes" OR "core domain set" OR "outcome domain" OR "outcome measure" OR "measurement instrument" OR "standardized outcome" OR "patient-reported outcome" OR PROM OR "performance-based measure" OR "outcome recommendation" OR "measurement framework"
PsycINFO	Population:
	DE"Stroke" OR stroke OR "cerebrovascular accident"
	OR
	DE "Spinal Cord Injuries" OR "spinal cord injury" OR SCI
	OR
	DE "Brain Injuries" OR "traumatic brain injury" OR TBI OR "brain injury"
	AND
	Study Type:
	"core outcome set" OR "core outcomes" OR "core domain set" OR "outcome domain" OR "outcome measure" OR "measurement instrument" OR "standardized outcome" OR "patient-reported outcome" OR PROM OR "performance-based measure" OR "outcome recommendation" OR "measurement framework"

## Sheet: Supplementary II
Study	Year	Disease population	Setting	Primary Aim	Core outcome set (COS) or standard measure set (SOMS)	Aim of study (i.e. development of a set, or validation of an existing set)	Country of Study Setting	Total # of participants [Country of Participant Origin]	Consensus process	Methods	People with lived experience involved [# of patients or percentage]	Scope	Results
Wallace et al.55	2019	Post-stroke aphasia	Post-stroke aphasia within phases I–IV aphasia treatment studies	To provide evidence-based recommendations for the measurement of outcomes.	SOMS	Development	UK	23;	Whole-group discussion using an iterative process	Four-year program of research, which comprised investigation of stake-holder-important outcomes using consensus processes, a scoping review of aphasia outcome measurement instruments, and an international consensus meeting.	No	International	Five outcome constructs were identified: Language, communication, patient-reported satisfaction with treatment and impact of treatment, emotional wellbeing, and quality of life. Consensus was reached for the following measurement instruments: Language: The Western Aphasia Battery Revised (WAB-R) (74% consensus); emotional well-being: General Health Questionnaire (GHQ)-12 (83% consensus); quality …
								[UK (n = 9), USA (n = 6), Australia (n = 3), Canada (n = 1), Germany (n = 1), Sweden (n = 1) & Ireland (n = 1)]
O'Malley et al.56	2023	Multiple Sclerosis, Parkinson’s Disease and stroke	Non-acute and community	To develop a COS for evaluating mixed diagnosis falls prevention interventions.	COS & SOMS	Development	Ireland	42;	Three- round online Delphi survey	Previously published research undertaken by the team, including a qualitative study and literature review, were used to derive a longlist of potential outcomes. Outcomes were prioritised for inclusion in the COS using a three-round online Delphi sur-vey. A multi-stakeholder, consensus meeting was conducted to agree upon the final COS and to provide a recommendation for a single outcome measure fo…	Yes;	International	Participants agreed upon the final COS and accompanying measurement instruments: fall incidence, injurious fall incidence, quality of life, falls self-efficacy, fear of falling, activity curtailment due to fear of falling, and cost-effectiveness.
								[Ireland (n = 20), England (n = 6), Australia (n = 6), USA (n = 2), Canada (n = 3), Italy (n = 1), Japan (n =1), Singapore (n = 1), Belgium (n = 1) & Germany (n =1)]			[20%; PWLE participated in online focus groups/ semi-structured telephone interviews, they were also involved in the consensus process]
Moore et al.57	2018	Patients with neurologic conditions	All health care settings or contexts, across the continuum of care settings, including but not limited to acute care hospitals, inpatient and outpatient rehabilitation, skilled nursing facilities, and home health care.	To examine the literature related to OMs of balance, gait, transfers, and patient-stated goals to identify a core set of OMs.	SOMS	Development	USA	518 individuals completed the survey	Dynamic and iterative process	Surveys were conducted to assess the needs and priorities of consumers and physical therapists. OMs were identified through recommendations of the Academy of Neurologic Physical Therapy's Evidence Database to Guide Effectiveness task forces. A systematic review of the literature on the OMs was conducted. Methodological quality and the strength of statistical results were determined. To be recomme…	Yes;	International	Strong, level I evidence supports the use of the Berg Balance Scale to assess changes in static and dynamic sitting and standing balance and the Activities-specific Balance Confidence Scale to assess changes in balance confidence. Strong to moderate evidence supports the use of the Functional Gait Assessment to assess changes in dynamic balance while walking, the 10 meter Walk Test to assess chan…
								[not specified]			[215 PWLE(MS (49%), stroke (34%), or SCI (14%)) completed the survey; PWLE were also part of the expert panel]
Peppel et al.58	2022	Moderate to severe TBI	A national Neurotrauma Quality Registry (Net-QuRe)	To select a set of rehabilitation outcome instruments for a national Neurotrauma Quality Registry (Net-QuRe).	SOMS	Development	Netherlands	8;	Three- round online Delphi procedure	Multiple outcome categories were defined based on the ICF with concomitant measurement instruments. For each category they strived for consensus on one instrument of at least 75%.	No	National	After the first round, consensus was reached for the category subjective cognitive functioning. After the second round for quality of life, pain, general functioning, anxiety and depression, general psychological functioning, communication (impairment), and personal factors. Finally, after the third round, consensus was reached for activities of daily living, participation, self-awareness, and ap…
								[members of the Dutch Special Interest Group, Netherlands]
Salinas et al.59	2016	Stroke	Patients presenting to a hospital with ischemic stroke or intracerebral hemorrhage	To develop an international standard set of patient-centered stroke outcome measures.	SOMS	Development	USA	17;	Modified Delphi	A modified Delphi process was implemented with an international expert panel representing patients, advocates, and clinical specialists in stroke outcomes, stroke registers, global health, epidemiology, and rehabilitation to reach consensus on the preferred outcome measures, included populations, and baseline risk adjustment variables.	Yes	International	Outcome categories recommended for assessment were survival and disease control, acute complications, and patient-reported outcomes. Patient-reported outcomes proposed for assessment at 90 days were pain, mood, feeding, selfcare, mobility, communication, cognitive functioning, social participation, ability to return to usual activities, and health-related quality of life, with mobility, feeding, …
								[USA (n = 7), Canada (n = 3), UK (n = 2), Sweden (n = 1), Netherlands (n = 1), Australia (n = 1), Brazil (n = 1) & China (n = 1)]
											[Not specified]
Paanalahti et al.60	2013	Stroke	Community-dwelling people with prior stroke	To explore the perspective of functioning in community-dwelling people with prior stroke and to confirm, if possible, the comprehensive ICF Comprehensive Core Set for stroke.	COS	Validation	Sweden	22;	N/A	Qualitative interviews were analysed (using the content analysis method and established ICF linking rules) from persons following stroke, as well as their spouses/partners, where relevant.	Yes	National	Ninety-nine (76%) of 130 second-level ICF categories in the existing Comprehensive ICF Core Set for stroke were confirmed: 31 categories (of 41) in the component of body functions, 38 categories (of 51) in the component of activities and participation, 26 (of 33) in the component of environmental factors and 4 (of 5) in the component of body structures. Eleven additional ICF categories and one pe…
								[Sweden]
											[100%]
Bushnell et al.61	2015	Chronic stroke	Intervention trials targeting motor function in chronic stroke populations.	To make recommendations for measuring patient-centric outcomes in interventions for motor improvement in the chronic stroke phase.	SOMS	Development	USA	9;	StrokEDGE consensus	Expert panel reviewed evidence to identify measures of upper and lower extremity function used to-date as outcomes in trials with patients who experienced a stroke 6 or more months prior to assessment. Outcome measures were screened	No	International	Seven measures had published MCIDs and were recommended or highly recommended by StrokEDGE. Those are the Fugl-Meyer Upper Extremity and Lower Extremity scales, Wolf Motor Function Test, Action Research Arm Test, Ten Meter and Six Minute Walk Tests, and the Stroke Impact Scale. All had evidence for the psychometric performance, although the strength of evidence for validity varied, especially in …
								[USA]
										using StrokEDGE consensus panel recommendations, and evaluated for availability of a published
										minimal clinically important difference (MCID).
Donovan et al.62	2008	Stroke	Domains of functional cognition for development of Computerized Adaptive Measure of Functional Cognition for Stroke (CAMFC-S)	To establish domains of functional cognition for development of Computerized Adaptive Measure of Functional Cognition for Stroke (CAMFC-S).	COS	Development	USA	6;	Advisory panel feedback	Functional cognitive domains involved in identifying relevant neuropsychological constructs from the literature were conceptualized and finalized after advisory panel feedback from experts in neurology, neuropsychology, aphasiology, clinical trials, and epidemiology	No	N/A	The following 17 domains were proposed: receptive aphasia, expressive aphasia, agraphia, alexia, calculation, visuospatial, visuoperceptual, visuoconstruction, attention, language usage, executive functions, orientation, processing speed, memory, working memory, mood, awareness and abstract reasoning. The advisory panel recommended retaining the first 12 domains. Recommended changes included: to …
								[Not specified]
Pohl et al.63	2020	Stroke	Clinical practice	The goal was to develop a set of measures to serve as a quality standard in clinical motor rehabilitation poststroke.	SOMS	Development	Switzerland	33;	Electronic Delphi	OMs for the upper and lower extremities, and activities of daily living (ADL)/stroke-specific outcomes were identified and presented to stroke rehabilitation experts in an electronic Delphi study. In round 1, clinical feasibility and relevance of the outcome measures were rated on a 7-point Likert scale. In round 2, those rated at least as “relevant” and “feasible” were ranked within the body fun…	No	International	The recommended core set included the Fugl–Meyer Motor Assessment and Action Research Arm Test for the upper extremity section; the Fugl–Meyer Motor Assessment, 10-m Walk Test, Timed-Up-and-Go, and Berg Balance Scale for the lower extremity section; and the National Institutes of Health Stroke Scale, and Barthel Index or Functional Independence Measure for the ADL/stroke-specific section. The Str…
								[Austria, Belgium, Czech Republic, Cyprus, Denmark, Finland, Germany, Italy, Latvia, Lithuania, the Netherlands, Norway, Poland, Portugal, Spain, Sweden, Switzerland, United Kingdom]
Glassel et al.64	2011	Stroke	Validation from the perspective of physical therapists	To validate the extended ICF Core Set for stroke from the perspective of physical therapists.	COS	Validation	Germany	125;	Three-round electronic-mail survey using the Delphi technique	Physical therapists experienced in stroke intervention were asked about their patients’ problems and resources and about aspects of the environment that physical therapists treat in people with stroke in a 3-roundelectronic-mail survey using the Delphi technique. The responses were linked to the ICF. The degree of agreement was calculated using the kappa statistic	No	International	Physical therapists 4,793 problems treated by physical therapists in people with stroke. They identified 10 second-level ICF categories that currently are not represented in the Extended ICF Core Set for stroke. Twelve responses of the participants were linked to the ICF component personal factors, and 15 responses were not covered by the current version of the classification. The kappa coefficie…
								[Regions of the Americas (n = 28); European region (n = 91); Western Pacific region (n = 4) &
								African region (n = 2)]
Mason et al.65	2021	Stroke	Clinical trials of palliative and end-of-life care in stroke.	To identify a set of outcome domains and outcome measures.	COS & SOMS	Development	UK	28;	Three-round online Delphi	Recommendations were synthesized from respected United Kingdom and international consensus documents to generate a list of outcome domains and then a rapid scoping literature review was performed to identify potential outcome measures for use in future trials of palliative care after stroke. Then a 3-round, online Delphi survey of professionals, and service users was completed to build consensus …	Yes	National & International	Shared decision-making and quality of life were selected as the most important outcome domains for future trials of palliative care in stroke. Additional comments highlighted the need for outcomes to be feasible, measurable, and relevant beyond the initial, acute phase of stroke. The stakeholder workshop endorsed these results.
								[UK]			[18%]
Chen et al.66	2015	Sub-acute SCI	Not specified	To develop an ICF core set describing sub-acute spinal cord injury (SCI) specifically for Taiwanese patients.	COS	Development	Taiwan	20;	Three rounds of Delphi	Multidisciplinary participants from various institutions were recruited. The questionnaire used in this study comprised 118 ICF second-level categories relevant to the sub-acute stage of SCI. A five-point Likert scale was used, and participants were asked to assign weights to the effect of each category on activities of daily life after SCI. The consensus among ratings was assessed using Spearman…	No	National	The core set for sub-acute SCI contained 58 categories. Of these, 24 comprised the component of body functions (b), 5 comprised body structures (s), 21 comprised activities and participation (d), and 8 comprised environmental factors (e).
								[Taiwan]
Richards et al.67	2019	Stroke	Patients admitted for post-stroke inpatient rehabilitation	To describe the development of a standardized assessment toolkit (SAT) and associated clinical database focusing on sensorimotor rehabilitation in three stroke rehabilitation units (SRUs) and to confirm the implementation of the SAT using objective measures of clinician adherence while exploring reasons for varied adherence.	SOMS	Development	Canada	74;	Iterative process to review the assessment tools.	Participants were patients post-stroke admitted for inpatient rehabilitation and clinicians from the three SRUs. A collaborative and iterative process was used to develop the SAT. Implementation was measured by clinician adherence, which was charted by means of assessment entries in patient records and transferred to the clinical database. Reasons for lower adherence were interpreted from therapi…	Yes	Local (3 SRUs)	The SAT consisted of 25 assessment tools. Clinician adherence to a subset of the tools ranged from 33% to 99% at admission and from 28% to 94% at discharge. At one site, lower adherence among the tools was explained by patient-related factors (1%-36%) and protocol or logistical reasons (0%-7%) at admission; missing data ranged from 0% to 3%, except for the Montreal Cognitive Assessment (17%).
								[Canada]
											[69 PWLE as participants, participated in the implementation]
Huang et al.68	2020	Stroke	Return to work RTW among patients with stroke	To develop a core set from the ICF for return to work (RTW) among patients with stroke.	COS	Development	Taiwan	30;	Three-round Delphi-based consensus	A five-point Likert Scale was used to rate the importance of each item. Consensus of ratings was analyzed using Spearman’s rho and semi-interquartile range indices. The ICF core set for return to work among patients with stroke was based on a high level of consensus and a mean score of ≥4.0 in the third round of the Delphi.	No	National	The ICF core set comprised 58 categories distributed as follows: 16 body function, 30 activities and participation, 10 environmental factor, and 2 personal factors.
								[Taiwan]
Lee et al.69	2023	Stroke	Rehabilitation Exercise and Sports (RES) program	To develop a set of assessment tools for health professionals to evaluate the physical functions, mental functions, and social abilities of people with stroke (PWS) from 6 months to 3 years after stroke onset, to design a tailored “Rehabilitation Exercise and Sports” (RES) program, which the South Korean government was required to provide by the Act on Guarantee of Right to Health and Access to H…	SOMS	Development	South Korea	20;	Four rounds of Delphi	They reviewed the literature to identify evaluation factors and assessment tools applied in previous studies, and developed a Delphi questionnaire with closed-ended questions based on the literature review’s results and supplementary open-ended questions. The expert panel conducted four rounds of the Delphi survey, including two rounds to determine evaluation factors and two rounds to determine a…	No	National	22 evaluation factors and 24 corresponding assessment tools reached consensus among the experts. However, no assessment tools reached consensus for three evaluation factors: muscle endurance, flexibility, and dynamic balance.
								[South Korea]
Rowe et al.70	2022	Stroke	Central visual impairment, visual field loss and ocular motility disorders in stroke research	To define three COS and related COM for central visual impairment, visual field loss and ocular motility disorders in stroke research.	COS & SOMS	Development	UK	117;	Three-round Delphi	For COS development, a list of potentially relevant visual outcomes was created after review of the literature and further grouped into outcome domains. For COM development, a list of potential instruments was created after review of the literature and quality appraised for reliability and validity. The three-round Delphi survey was followed by a consensus meeting of key stakeholders.	Yes	UK and Ireland	COS—119 potential outcomes extracted from published literature. Similar assessment outcomes were grouped into 24 outcome domains. Participants recommended outcome domains for central visual impairment (visual acuity, functional vision, quality of life), visual field loss (visual fields, functional vision, quality of life) and ocular motility disorders (eye alignment, eye movements, functional vis…
								[UK and Ireland]
											[15% in round 1, 15% in round 2 & 10% in round 3]
Rowe et al.71	2019	Stroke	Vision screening and visual assessment of stroke survivors.	To define two COS, one for vision screening and one for full visual assessment of stroke survivors.	COS	Development	UK	117;	Three-round Delphi	A list of potentially relevant visual assessments was created from a review of the literature. The 3-round Delphi survey was followed by a consensus meeting of the key stakeholders.	Yes	UK and Ireland	Following the consensus process the authors recommend the following nine assessments for vision screening: case history, clinical observations of visual signs, visual acuity, eye alignment position, eye movement assessment, visual field assessment, visual neglect assessment, functional vision assessment and reading assessment. They recommend the following 11 assessments for full vision assessment…
								[UK and Ireland]			[15% in round 1, 11% in round 2 & 10% in round 3]
Laxe et al.72	2013	TBI	Continuum of care (ranging from the acute hospital through to community reintegration) and across sectors (health, labour and social affairs)	To develop the first version of the ICF Core Sets for TBI.	COS	Development	Spain	23;	Iterative decision-making process	A panel with the results from preparatory studies that included a literature review, a qualitative study, empirical data collection and an expert survey, was presented. A consensus conference was held in Barcelona, and 23 professionals attended representing nine countries.	Yes	International except developing countries	The preparatory studies identified 183 eligible categories. After the voting process, 139 constituted the Comprehensive Core Sets for TBI and 23 the Brief Core Sets for TBI.
								[Europe (n = 16), South and North America (n = 3) & Australia (n = 3)]			[14 focus groups and 4 personal interviews to gain their perspective]
Cha et al.73	2022	Stroke sequelae	Primary Clinics	To developed a Korean medicine COS for stroke sequelae (COS-SS-KM) and to evaluate the effectiveness and safety of herbal medicine (HM) for stroke sequelae, especially for elderly stroke patients in primary clinics.	SOMS	Development	Korea	7;	modified Delphi	Previously reported outcomes from a literature review were identified and the list of outcomes and effect modifiers for the COS questionnaire was defined. Three rounds of modified Delphi consensus exercises with experts were conducted online for suitability assessment, and one round of a modified Delphi consensus exercise with primary clinicians was conducted for feasibility assessment.	No	National	The final COS comprised 8 outcomes and 12 effect modifiers for history taking, and experts listed 13 major symptoms of stroke sequelae for symptom assessment. The clinicians agreed on the feasibility of the COS.
								[Korea]
Ziesmann et al.74	2023	Blunt cerebrovascular injury (BCVI)	BCVI research	To develop a core outcome set (COS).	COS	Development	USA & Canada	12;	Delphi	After a review of landmark BCVI publications, content experts were invited to participate in a modified Delphi study. For round 1, participants submitted a list of proposed core outcomes. In subsequent rounds, panelists used a 9-point Likert scale to score the proposed outcomes for importance. Core outcomes consensus was defined as >70% of scores receiving 7 to 9 and <15% of scores receiving 1 to…	No	International	A total of 22 items were considered, with 9 items achieving consensus for inclusion as core outcomes: incidence of postadmission symptom onset, overall stroke incidence, stroke incidence stratified by type and by treatment category, stroke incidence prior to treatment initiation, time to stroke, overall mortality, bleeding complications, and injury progression on radiographic follow-up. The panel…
								[Not specified]
Cadilhac et al.75	2021	Stroke	Acute telestroke	To establish a consensus-based, minimum dataset for acute telestroke to enable the reliable comparison of pro-grammes, clinical management and patient outcomes.	COS	Development	Australia	20;	Modified-Delphi	An initial scoping review of variables was conducted, supplemented by reaching out to colleagues leading some of these programmes in different countries. An international expert panel of clinicians, researchers and managers was convened. A modified-Delphi technique was used to achieve consensus via online questionnaires, teleconferences and email.	No	International	The final dataset included 110 variables covering three themes (service configuration, consultations, patient information) and 12 categories: (1) details about telestroke network/programme (n = 12), (2) details about initiating hospital (n = 10), (3) telestroke consultation (n = 17), (4) patient characteristics (n = 7), (5) presentation to hospital (n = 5), (6) general clinical care within first …
								[Australia (n = 6), USA (n = 7), & the UK and Europe (n = 7)]
Prange-Lasonder et al.76	2021	Neurologic conditions	Clinical & research community	To collate and synthesize a core set from multiple sources; combining existing evidence, clinical practice guidelines and expert consensus into European recommendations for Clinical Assessment of Upper Limb In Neurorehabilitation (CAULIN).	SOMS	Development	Netherlands	207;	Delphi	Data from systematic reviews, clinical practice guidelines and expert consensus were systematically extracted and synthesized using strength of evidence rating criteria, in addition to recommendations on assessment procedures. Three sets were defined: a core set: strong evidence for validity, reliability, responsiveness and clinical utility AND recommended by at least two sources; an extended set…	Yes	Pan-European	The core set recommended for clinical practice and research: Fugl-Meyer Assessment of Upper Extremity (FMA-UE) and Action Research Arm Test (ARAT); the extended set recommended for clinical practice and/or clinical research: kinematic measures, Box and Block Test (BBT), Chedoke Arm Hand Activity Inventory (CAHAI), Wolf Motor Function Test (WMFT), Nine Hole Peg Test (NHPT) and ABILHAND; the supple…
								[24 European Union (EU) member countries of the COST Action]
											[Not specified]
Fini et al.77	2023	Stroke	Acute, inpatient & community	To establish internationally agreed recommendations to enable consistent measurement of physical activity following stroke.	SOMS	Development	Australia & UK	44;	Three survey rounds using Keeney’s Value-Focused Thinking Methodolody	Stroke survivors and carers were surveyed online once regarding what is important in physical activity measurement. Three survey rounds with expert stroke researchers and clinicians were conducted. Survey 1 identified physical activity tools, outcomes, and measurement considerations which were ranked in Survey 2. Consensus recommendations on tools were then formulated by the consensus group based…	Yes	International	Time in moderate-vigorous physical activity and step count were identified as the most important outcomes to measure. Key measurement considerations included the ability to measure across frequency, intensity, duration domains in real-world settings; user-friendliness, comfort, and ability to detect changes. Consensus recommendations included using the Actigraph, Actical, and Activ8 devices for p…
								[Africa (n = 3), Asia (n = 6), Australia (n = 13), Europe (n = 11), North America (n = 8) & South America (n = 3)]
											[25 stroke survivors and 5 carers were surveyed online once regarding what is important in physical activity measurement]
Cieza et al.78	2010	SCI	Long-term context	To report on the results of the consensus process to develop the first version of a Comprehensive ICF Core Set, and a Brief ICF Core Set for.	COS	Development	Switzerland	34;	Iterative decision-making with discussions and voting in working groups and plenary sessions	Preparatory studies included an expert survey, a systematic literature review, a qualitative study and empirical data collection involving people with SCI. Relevant ICF categories were identified in a formal consensus process by international experts from different backgrounds.	No	International	The preparatory studies identified a set of 595 ICF categories at the second, third or fourth level. Altogether, 168 second-, third- or fourth-level categories were included in the Comprehensive ICF Core with 44 categories from body functions, 19 from body structures, 64 from activities and participation and 41 from environmental factors. The Brief Core Set included a total of 33 second-level cat…
								[31 different countries]
Kirchberger et al.79	2010	SCI	Early post-acute context	To report on the results of the consensus process to develop the first version of a Comprehensive ICF Core Set and a Brief ICF Core Set.	COS	Development	Switzerland	33;	Iterative decision-making with discussions and voting in working groups and plenary sessions	Preparatory studies included an expert survey, a systematic literature review, a qualitative study and empirical data collection involving people with SCI. Relevant ICF categories were identified in a formal consensus process by international experts from different backgrounds.	No	International	162 second-, third- or fourth-level categories were included in the Comprehensive ICF Core Sets with 63 categories from the component Body Functions, 14 from Body Structures, 53 from Activities and Participation and 32 from Environmental Factors. The Brief Core Set included a total of 25 second-level categories with 8 on Body Functions, 3 on Body Structures, 9 on Activities and Participation, and…
								[30 different countries]
Ewert et al.80	2005	Neurologic conditions	Acute hospitals	To decide on a first version of the ICF Core Set for patients with neurological conditions in the acute hospital.	COS	Development	Germany & Switzerland	21;	Three-step nominal group	The development involved a formal decision-making and consensus process, integrating evidence gathered from preliminary studies including focus groups of health professionals, a systematic review of the literature and empiric data collection from patients.	No	German-speaking areas	Experts selected a total of 85 second-level categories. The largest number of categories was selected from the ICF component Body Functions (41 categories or 48%). Five (6%) of the categories were selected from the component Body Structures, 18 (21%) from Activities and Participation and 21 (25%) from Environmental Factors.
								[Germany, Austria and Switzerland]
Geyh et al.81	2004	Stroke	Not specified	To report on the results of the consensus process integrating evidence from preliminary studies to develop the first version of the Comprehensive ICF Core Set and the Brief ICF Core Set for stroke.	COS	Development	Germany	36;	Delphi	A formal decision-making and consensus process integrating evidence gathered from preliminary studies was followed. Preliminary studies included a Delphi exercise, a systematic review, and an empirical data collection. After training in the ICF and based on these preliminary studies relevant ICF categories were identified in a formal consensus process by international experts from different backg…	No	International	130 second-level categories were included in the Comprehensive ICF Core Set with 41 categories from the component body functions, 5 from body structures, 51 from activities and participation, and 33 from environmental factors. The Brief ICF Core Set included a total of 18 second-level categories (6 on body functions, 2 on body structures, 7 on activities and participation, and 3 on environmental …
								[12 different countries]
Millar et al.82	2021	Stroke	Standardizing Measurement in Arm Rehabilitation Trials (SMART) Toolbox	To generate international consensus recommendations for selection of outcome measures for use in future stroke RCTs in arm rehabilitation, considering outcomes important to stroke survivors, carers and clinicians.	SOMS	Development	UK	16;	Two-round e-Delphi	Using systematically identified outcome measures from published RCTs, a two-round international e-Delphi Survey with researchers and clinicians was conducted to identify the most important measures for inclusion in the toolbox. Measures that achieved ≥60% consensus were categorized using the ICF; psychometric properties were ascertained from literature and research resources. At a final consensus…	Yes	International	Expert stakeholders selected the Visual Analogue Scale for pain/0-10 Numeric Pain Rating Scale, dynamometry, Action Research Arm Test, Wolf Motor Function Test, Barthel Index, Motricity Index and Fugl-Meyer Assessment (upper limb section of each), Box and Block Test, Motor Activity Log 14, Nine Hole Peg Test, Functional Independence Measure, EQ-5D, Canadian Occupational Performance Measure and Mo…
								[18 different countries]
											[13%]
Honan et al.83	2019	Moderate-to-severe	Psychosocial research	To identify a set of adult outcome instruments.	SOMS	Development	Australia	9	Feedback through written reports	A review of 115 instruments (identified through nomination, literature search, and international expert opinion) was conducted over a 15-month period.	No	International	Eleven psychosocial areas were examined: Global Outcome, Communication, Social Cognition, Behavioural and Executive Function, Other Neuropsychological Functioning, Psychological Status, TBI-related Symptoms, Activities and Participation, Support and Relationships, Sense of Self, and Health-related Quality of Life. Individual instruments were considered against selection guidelines, and specific m…
		TBI						[Not specified]
Pick et al.84	2020	Functional neurological disorder (FND)	FND treatment or outcome research	To identify existing outcome measures to inform the development of recommendations and to guide future research.	SOMS	Development	UK & USA	43;	Two international meetings	A systematic review was conducted to identify existing FND-specific outcome measures and the most common measurement domains and measures in previous treatment studies. Searches findings were discussed during two international meetings of the FND-Core Outcome Measures group.	No	International	Five FND-specific measures were identified—three clinician-rated and two patient-rated—but their measurement properties have not been rigorously evaluated. No single measure was identified for use across the range of FND symptoms in adults. Across randomised controlled trials and observational treatment studies, outcome measures most often assessed core FND symptom change. Other domains measured …
								[12 different countries]
Sullivan et al.85	2013	Stroke	Across patients, interventions, settings, and studies	(1) To describe a framework and process for assessing psychometrics and clinical utility of OMs used poststroke; (2) to describe a consensus process used to develop recommendations for stroke-related OMs in clinical practice, research, and professional (entry-level) physical therapist education; (3) to present examples demonstrating how the recommendations have been utilized to date; and (4) to m…	SOMS	Development	USA	7;	Three-stage modified Delphi	Task force of 7 physical therapists with diverse clinical and research expertise in stroke rehabilitation used a 3-stage, modified Delphi consensus process to develop recommendations on OM use. An evidence-based systematic review template and a 4-point rating scheme were used to make recommendations on OM use by care setting and patient acuity, for research, and for inclusion in professional educ…	No	National	An initial list of 77 OMs was developed based on input from numerous professional sources. Screening measures and duplicate measures were eliminated. Fifty-six OMs received full review. Measures spanned the constructs of body structure/function (21), activity (28), and participation (14). Fourteen measures received a rating of "highly recommend.
								[USA]
McCulloch, et al.86	2016	Moderate to Severe TBI	Acute care, inpatient rehabilitation, long-term acute care/skilled nursing facility, home health, and day rehabilitation, community-based programs, as well as	(1) To describe the process used by the TBI EDGE task force to assess the psychometrics and clinical utility of OMs used with individuals with moderate to severe traumatic brain injury (TBI); (2) to describe the consensus recommendations for OM use in clinical practice, re-search, and professional (entry-level) PT education; and (3) to make recommendations for future work.	SOMS	Development	USA	9;	Modified Delphi	An 8-member task force used a modified Delphi process to develop recommendations on the selection of OMs for individuals with TBI. A 4-point rating scale was used to make recommendations based on practice setting and level of ambulation. Recommendations for appropriateness for research use and inclusion in entry-level education were also provided.	No	International	The TBI EDGE task force reviewed 88 OMs across the International Classification of Functioning, Disability, and Health (ICF) domains: 15 measured body functions/structure only, 21 measured activity only, 23 measured participation only, and 29 OMs covered more than 1 ICF domain.
			traditional outpatient clinics
								[USA]
O'Malley et al.87	2024	Multiple sclerosis, Parkinson’s disease and stroke	Future mixed-diagnosis fall prevention trials	To explore outcomes of interest upon completion of falls prevention interventions to inform the development of a COS.	COS	Development	Ireland	20;	Focus groups and interviews	Five online focus groups and one semi-structured interview were conducted among people with PD, MS, and post-stroke, one of whom also had PD. Transcripts were analysed using reflexive thematic analysis.	Yes	National	Four themes were developed; (1) Fall events are not homogeneous, (2) Exercise-based programmes are beneficial but falls services are not meeting user needs, (3) Programme success beyond the reduction in falls, and (4) Acquisition of skills to self-manage falls beyond the life of the programme.
								[Ireland]
											[100%]
Wilde et al.88	2010	TBI	Acute to long- term	To address the need for a common set of outcome measures for TBI research across agencies and populations.	SOMS	Development	USA	Not specified	Not specified	Measures were identified using the following criteria: (1) sufficient representation in the scientific literature and/or widespread use in the TBI clinical and research community in diagnosis, outcome measurement and prediction, or treatment effectiveness;(2) evidence of sound psychometric properties, including (when applicable) construct validity, internal consistency, sensitivity to change, tes…	No	International	Workgroup adopted the standard 3-tier system in its selection of measures. In the first tier, core measures included valid, robust, and widely applicable outcome measures with proven utility in TBI from each identified domain, including global level of function, neuropsychological impairment, psychological status, TBI-related symptoms, executive functions, cognitive and physical activity limitati…
Otterman et al.89	2017	Stroke	Whole continuum of stroke care, i.e., the hospital stroke unit rehabilitation, center inpatient as well as outpatient, nursing home, and community-based physical therapy practice	To select relevant and feasible instruments for the revision of the Dutch clinical practice guideline for physical therapy.	SOMS	Validation	Netherlands	11;	Not specified	In this implementation study a comprehensive proposal for ICF categories and matching instruments was developed, based on reliability and validity. Relevant instruments were then selected in a consensus round by 11 knowledge brokers who were responsible for the implementation of the selected instruments. The feasibility of the selected instruments was tested by 36 physical therapists at different…	No	National	A total of 28 instruments were recommended for inclusion in the revised guideline. Nineteen instruments were retained from the previous guideline. Ten new instruments were tested in clinical practice, seven of which were found feasible. Two more instruments were added after critical appraisal of the set of the measurement instruments.
								[Netherlands]
Madronero-Miguel et al.90	2023	Stroke	Upper limb (UL) assessment in stroke	To generate national occupational therapy consensus recommendations on UL assessment tools in stroke, and to classify the tools that achieve consensus according to the ICF components.	SOMS	Development	Spain	29;	Three-round e-Delphi	Occupational therapists working in Spain with training and experience in neurorehabilitation were recruited. Rounds were based on the completion of questionnaires on UL stroke assessment tools. Consensus was reached when ⩾75% of experts gave a ⩾7 rating on a nine-point Likert scale.	No	National	Twenty-three (17.8%) assessment tools achieved consensus and were classified according to the ICF components of body functions and structures (7), activities (11), participation (3) and other (2).
								[Spain]
Van Criekinge et al.91	2024	Stroke	Future stroke rehabilitation and recovery studies	To create a worldwide consensus of standardized outcome instruments for measuring mobility recovery after stroke to optimize the quality of stroke rehabilitation and recovery studies and to enable data synthesis across trials.	SOMS	Development	Austria	13;	Survey-based approach followed by group discussions	Using a standardized methodology, which involved convening of worldwide experts in the field of mobility rehabilitation, consensus was established through an a priori defined survey-based approach followed by group discussions. The group agreed on balance- and mobility-related definitions and recommended a core set of outcome measure instruments for lower extremity motor function, balance and mob…	No	International	Selected measures included the Fugl-Meyer Motor Assessment lower extremity subscale for motor function, the Trunk Impairment Scale for sitting balance, and the Mini Balance Evaluation System Test (Mini-BESTest) and Berg Balance Scale (BBS) for standing balance. The group recommended the Functional Ambulation Category (FAC, 0-5) for walking independence, the 10-meter Walk Test (10 mWT) for walking…
								[Australia (n = 2), North America (n = 3), Europe (n = 7), & Asia (n = 1)]
Kwakkel et al.92	2019	Stroke	Stroke trials	To develop consensus around the recognized need to add kinematic and kinetic movement quantification and core recommendations for standardized measurements of sensorimotor recovery in stroke trials.	SOMS	Development	Canada	16;	Five-step consensus process	In the first step, the survey was designed and distributed to the CORE and Advisory Group. In the second step, the results were analyzed in preparation for the Consensus Meeting in Montreal. This was followed by a two-day Consensus Meeting with the CORE Group in Montreal. Draft recommendations were then distributed to the Advisory Group for review and feedback, and finally, the recommendations we…	No	International	The recommended measurement protocols include four performance assays (i.e. 2D planar reaching, finger individuation, grip strength, and precision grip at body function level) and one functional task (3D drinking task at activity level) that address body function and activity respectively.
								[Not specified]
van Schaik et al.93	2022	SCI	Acute Spinal Cord Injury (ASCI) Unit Nijmegen	To define a standardized (network) outcomes set for traumatic spinal cord injury (t-SCI), covering the patient journey from acute to chronic rehabilitation phase, including patient-relevant outcomes, adequate measurement instruments, as well as case-mix and risk factors.	COS	Development	Netherlands	19;	Modified Delphi	A modified Delphi method was performed, including a multidisciplinary panel of health-care professionals with experience in t-SCI management. Formal consensus was reached after two web-based surveys, a face-to-face meeting, and a final confirmation round (threshold consensus: 70%)	No	National	The prefinal set was confirmed by all panelists. The standard set encompasses the three-tiered outcome hierarchy and consists of patient-reported and clinician-reported outcome domains and measurement instruments. Consensus was reached to include survival, degree of health or recovery, time to recovery, and return to normal activities, disutility of care or treatment process, sustainability of he…
								[Netherlands]
Rymer et al.94	2014	Stroke	Stroke centres	To provide consensus recommendations on core metrics for measuring improvements in access to care and patient outcomes.	COS & SOMS	Development	USA, Australia, Japan, UK, China & Israel	Not specified	Consensus of a global forum	A global forum was convened to share best practice and provide consensus recommendations on core metrics for measuring improvements inaccess to care and patient outcomes.	No	International	Recommendations for coremetrics of patient outcomes include hospital-based outcomes (e.g.,neurological status at 24 h, ambulatory status at discharge) and post-discharge outcomes (e.g., modified Rankin Scale score at 30 and/or90 days).
Ponsford et al.95	2024	TBI	Acute care, rehabilitation, and community	To report on the implementation and findings of an evidence-based consensus approach to develop AUS-TBI recommendations for outcome measures following adult and pediatric moderate-to-severe TBI.	SOMS	Development	Australia	30 + 9;	Consensus over videoconference	A consultation with a panel of expert clinicians, Aboriginal and Torres Strait Islander representatives and a Living Experience group was conducted, and preliminary literature searches with a broader focus, a decision was made to focus on measures of mortality, everyday functional outcomes, and quality of life. Standardized searches of bibliographic databases were conducted, and outcome measures …	Yes	National	Consensus meetings resulted in the production of a final list of 11 core outcome measures: the Functional Independence Measure (FIM); Glasgow Outcome Scale-Extended (GOS-E); Satisfaction With Life Scale (SWLS) (adult); mortality; EuroQol-5 Dimensions (EQ5D); Mayo-Portland Adaptability Inventory (MPAI); Return to Work /Study (adult and pediatric); Functional Independence Measure for Children (WEEF…
								[Australia]			[9, participated separately in the consensus]
Mitchell et al.96	2024	Stroke	Research and clinical practice for stroke survivors who have dysarthria	To identify and agree on what outcome domains should be measured in research and clinical practice when working with stroke survivors who have dysarthria.	COS	Development	UK & Australia	Round 1 = 28, Round 2 = 65 & Consensus meeting = 16;	Delphi	Initial list of outcome domains generated from existing literature and with patient and public involvement group to develop the survey. Participants completed two rounds of the survey to rate importance. Outcomes were identified as ‘in’, ‘unclear’ or ‘out’ from the second survey. All participants were invited to two consensus meetings to discuss these results followed by voting to identify critic…	Yes	UK & Australia	A core outcome set for dysarthria after stroke should include four outcome domains: (a) intelligibility of speech, (b) ability to participate in conversations, (c) living well with dysarthria, (d) skills and knowledge of communication partners (where relevant).
								[UK (n = 108) & Australia (n = 56)]			[29]
Hepworth et al.97	2017	Stroke	Whole care pathway from acute stroke units to outpatient appointments and community home visits	To ascertain what items stroke survivors and stroke care professionals think are important when assessing quality of life for stroke survivors with visual impairment for inclusion in the new patient-reported outcome measure.	COS	Development	UK	47;	Reactive Delphi	A reactive Delphi process was used in a three-round electronic-based survey. The items presented consisted of 62 items originally sourced from a systematic review of existing vision-related quality of life instruments and stroke survivor inter-views, reduced and refined following a ranking exercise and pilot with stroke survivors with visual impairment. Stakeholders (stroke survivors/clinicians) …	Yes	National	Consensus was reached on 56.5% of items in the three-round process, all for inclusion. A consensus was reached for 83.8% in the categorization of items. The majority (82.6%) of consensus were for relevant to 'all visual impairment following stroke'; two items were deemed 'not relevant'.
								[United Kingdom]			[10.3%]
Chan et al.98	2017	SCI	Clinical practice	To establish a common set of validated outcome measures specifically for SCI clinical practice.	SOMS	Development	Canada	91;	Three-round online Delphi	In a three-round online Delphi process, experts in SCI care across Canada suggested and ranked outcome measures for clinical practice. The facilitators provided feedback between rounds and determined if consensus (at least 75% agreement) was reached on a single outcome measure per clinical area.	No	National	One hundred and forty-eight outcome measures were initially considered for inclusion. After three rounds, consensus was reached for 23 out of 30 clinical areas. In the remaining seven, more than one outcome measure was recommended. The final toolkit comprises 33 outcome measures with sufficient measurement properties for use with a SCI population.
								[Canada]
Kahn et al.99	2016	SCI	Clinical, research, and education settings	To report the process, results, and impact of the recommendations from the Spinal Cord Injury EDGE Task Force (SCITF). This report included: (1) the SCITF’s evaluation of the psychometric properties and clinical utility of a battery of OMs for individuals with SCI; (2) SCITF recommendations for the use of these OMs in clinical, research, and education settings; and (3) the dissemination of these …	SOMS	Development	USA	8;	Modified Delphi	In a three-round online Delphi process, experts in SCI care across Canada suggested and ranked outcome measures for clinical practice. The facilitators provided feedback between rounds and determined if consensus (at least 75% agreement) was reached on a single outcome measure per clinical area.	No	International	The SCITF reviewed 63 SCI OMs and made recommendations for use in clinical practice using a 4-point scale that was based on strength of psychometric properties and clinical utility. Additional recommendations (yes/no) were made for entry-level education and research. The recommendations provided by the SCITF can enhance clinical practice, research, and delivery of entry-level education by providi…
								[USA]
Chung et al.100	2021	TBI	Community	To examine the validity of the Comprehensive and Brief ICF Core Sets for TBI for patients with TBI.	COS	Validation of a set	Australia	21;	Focus groups and individual interviews.	Patients sustaining TBI with post­traumatic amnesia between September 2009 and August 2013, selected from the Royal Melbourne Hospital Trauma Registry, were invited to participate in the study. Participants were asked structured questions based on the ICF framework. Digital recordings of the discussions were transcrib­ed in full for linking to the ICF categories.	Yes	National	Participants identified as relevant 77.7% (n = 108/139) and 100% (n = 23/23) of the Comprehensive and Brief ICF Core Sets for TBI, respectively. Additional ICF categories identified in 2 or more groups were: b180 “experience of self and time functions”; b250 “taste function”; b265 “touch function”; b530 “weight maintenance function”; b780 “sensation related to muscles and movement”; and d650 “car…
								[Australia]
											[100%]
Kwakkel et al.101	2017	Stroke	Stroke recovery trials	To develop and recommend a core set and providing guidance about standardized demographic and stroke-related data to be gathered in all trials	SOMS	Development	USA	60;	Five-step consensus process	Core measurement sets were developed through a 5-step consensus process involving expert surveys, ranking of measurement tools using structured voting methods, and final in-person consensus meeting, followed by COSMIN evaluation and review of baseline patient/stroke data.	No	International	Recommendations were made considering time post stroke and are aligned with the international classification of functioning and disability. A strong case was made for addition of kinematic and kinetic movement quantification.
								[Not specified]
Wallace et al.102	2022	Stroke	Phases I–IV aphasia treatment research	To establish consensus on communication outcome measurement instruments for inclusion in the Research Outcome Measurement in Aphasia—ROMA COS.	SOMS	Development	USA	40;	Consensus process	Before the consensus meeting, participants agreed on a definition of communication, identified appropriate OMIs, extracted their measurement properties and established criteria for their quality assessment. During the consensus meeting they short-listed OMIs and participants without conflicts of interest voted on the two most highly ranked instruments. Consensus was defined a priori as agreement …	No	International	A total of 20 OMIs were identified and evaluated. Eight short-listed communication measures were further evaluated for their measurement properties and ranked. Participants in the consensus meeting (n = 33) who did not have conflicts of interest (n = 29) voted on the top two ranked OMIs: The Scenario Test (TST) and the Communication Activities of Daily Living—3 (CADL-3). TST received 72% (n = 21)…
								[UK (n = 15), Australia (n = 7), United States (n = 5), Canada (n = 5), Germany (n = 4), Sweden (n = 1), Ireland (n = 1), Netherlands (n = 1) & Saudi Arabia (n = 1)]
References:
55. Wallace SJ, Worrall L, Rose T, Le Dorze G, Breitenstein C, Hilari K, et al. A core outcome set for aphasia treatment research: the ROMA consensus statement. Int J Stroke 2019; 14: 180–185. DOI: 10.1177/1747493018806200
56. O’Malley N, Coote S, Staunton FM, McCullough O, O’Connor E, Clifford AM. A core outcome set for evaluating the effectiveness of mixed-diagnosis falls prevention interventions for people with multiple sclerosis, Parkinson’s disease and stroke. PLoS One 2023; 18: e0294193. DOI: 10.1371/journal.pone.0294193
57. Moore JL, Potter K, Blankshain K, Kaplan SL, O’Dwyer LC, Sullivan JE. A core set of outcome measures for adults with neurologic conditions undergoing rehabilitation: a clinical practice guideline. J Neurol Phys Ther 2018; 42: 174–220. DOI: 10.1097/NPT.0000000000000229
58. Peppel LD, Heijenbrok-Kal MH, Van Essen TA, De Ruiter GCW, Peul WC, Ribbers GM. A Delphi procedure on rehabilitation outcome for patients with moderate to severe traumatic brain injury: first phase of the Neurotraumatology Quality Registry (NET-QURE). J Rehabil Med 2022; 54: jrm00249. DOI: 10.2340/jrm.v53.760
59. Salinas J, Sprinkhuizen SM, Ackerson T, Bernhardt J, Davie C, George MG, et al. An international standard set of patient-centered outcome measures after stroke. Stroke 2016; 47: 180–186. DOI: 10.1161/STROKEAHA.115.010898
60. Paanalahti M, Lundgren-Nilsson A, Arndt A, Sunnerhagen KS. Applying the comprehensive International Classification of Functioning, Disability and Health Core Sets for stroke framework to stroke survivors living in the community. J Rehabil Med 2013; 45: 331–340. DOI: 10.2340/16501977-1110
61. Bushnell C, Bettger JP, Cockroft KM, Cramer SC, Edelen MO, Hanley D, et al. Chronic stroke outcome measures for motor function intervention trials: expert panel recommendations. Circ Cardiovasc Qual Outcomes 2015; 8 Suppl 3: S163–S169. DOI: 10.1161/CIRCOUTCOMES.115.002098
62. Donovan NJ, Kendall DL, Heaton SC, Kwon S, Velozo CA, Duncan PW. Conceptualizing functional cognition in stroke. Neurorehabil Neural Repair 2008; 22: 122–135. DOI: 10.1177/1545968307306239
63. Pohl J, Held JPO, Verheyden G, Alt Murphy M, Engelter S, Flöel A, et al. Consensus-based core set of outcome measures for clinical motor rehabilitation after stroke: a Delphi study. Front Neurol 2020; 11: 875. DOI: 10.3389/fneur.2020.00875
64. Glässel A, Kirchberger I, Kollerits B, Amann E, Cieza A. Content validity of the extended ICF Core Set for stroke: an international Delphi survey of physical therapists. Phys Ther 2011; 91: 1211–1222. DOI: 10.2522/ptj.20100262
65. Mason B, Boyd K, Doubal F, Barber M, Brady M, Cowey E, et al. Core outcome measures for palliative and end-of-life research after severe stroke: mixed-method Delphi study. Stroke 2021; 52: 3507–3513. DOI: 10.1161/STROKEAHA.120.032650
66. Chen HC, Yen TH, Chang KH, Lin YN, Wang YH, Liou TH, et al. Developing an ICF core set for sub-acute stages of spinal cord injury in Taiwan: a preliminary study. Disabil Rehabil 2015; 37: 51–55. DOI: 10.3109/09638288.2014.895871
67. Richards CL, Malouin F, Nadeau S, Fung J, D'Amours L, Perez C, et al. Development, implementation, and clinician adherence to a standardized assessment toolkit for sensorimotor rehabilitation after stroke. Physiother Can 2019; 71: 43–55. DOI: 10.3138/ptc.2017-41
68. Huang SW, Lin LF, Chang KH, Escorpizo R, Liou TH. Development of a comprehensive core set from the International Classification of Functioning, Disability and Health for return to work among patients with stroke through Delphi-based consensus. Eur J Phys Rehabil Med 2020; 56: 257–264. DOI: 10.23736/S1973-9087.20.05992-4
69. Lee M, Park Y, Eun SD, Ho SH. Development of a set of assessment tools for health professionals to design a tailored rehabilitation exercise and sports program for people with stroke in South Korea: a Delphi study. Healthcare (Basel) 2023; 11: 3031. DOI: 10.3390/healthcare11233031
70. Rowe FJ, Hepworth LR, Kirkham JJ. Development of core outcome sets and core outcome measures for central visual impairment, visual field loss and ocular motility disorders due to stroke: a Delphi and consensus study. BMJ Open 2022; 12: e056792. DOI: 10.1136/bmjopen-2021-056792
71. Rowe FJ, Hepworth LR, Kirkham JJ. Development of core outcome sets for vision screening and assessment in stroke: a Delphi and consensus study. BMJ Open 2019; 9: e029578. DOI: 10.1136/bmjopen-2019-029578
72. Laxe S, Zasler N, Selb M, Tate R, Tormos JM, Bernabeu M. Development of the International Classification of Functioning, Disability and Health core sets for traumatic brain injury: an international consensus process. Brain Inj 2013; 27: 379–387. DOI: 10.3109/02699052.2012.750757
73. Cha J, Kim S, Kim PW, Lee H, Ko MM, Jang S, et al. Development of the Korean medicine core outcome set for stroke sequelae: herbal medicine treatment of elderly patients with stroke sequelae in primary clinics. Front Pharmacol 2022; 13: 868662. DOI: 10.3389/fphar.2022.868662
74. Ziesmann M, Byerly S, Yeh DD, Boltz M, Gelbard R, Haut ER, et al. Establishing a core outcome set for blunt cerebrovascular injury: an EAST modified Delphi method consensus study. Trauma Surg Acute Care Open 2023; 8: e001017. DOI: 10.1136/tsaco-2022-001017
75. Cadilhac DA, Bagot KL, Demaerschalk BM, Hubert G, Schwamm L, Watkins CL, et al. Establishment of an internationally agreed minimum data set for acute telestroke. J Telemed Telecare 2021; 27: 582–589. DOI: 10.1177/1357633X19899262
76. Prange-Lasonder GB, Alt Murphy M, Lamers I, Hughes AM, Buurke JH, Feys P, et al. European evidence-based recommendations for clinical assessment of upper limb in neurorehabilitation (CAULIN): data synthesis from systematic reviews, clinical practice guidelines and expert consensus. J Neuroeng Rehabil 2021; 18: 162. DOI: 10.1186/s12984-021-00951-y
77. Fini NA, Simpson D, Moore SA, Mahendran N, Eng JJ, Borschmann K, et al. How should we measure physical activity after stroke? An international consensus. Int J Stroke 2023; 18: 1132–1142. DOI: 10.1177/17474930231184108
78. Cieza A, Kirchberger I, Biering-Sørensen F, Baumberger M, Charlifue S, Post MW, et al. ICF Core Sets for individuals with spinal cord injury in the long-term context. Spinal Cord 2010; 48: 305–312. DOI: 10.1038/sc.2009.183
79. Kirchberger I, Cieza A, Biering-Sørensen F, Baumberger M, Charlifue S, Post MW, et al. ICF Core Sets for individuals with spinal cord injury in the early post-acute context. Spinal Cord 2010; 48: 297–304. DOI: 10.1038/sc.2009.128
80. Ewert T, Grill E, Bartholomeyczik S, Finger M, Mokrusch T, Kostanjsek N, et al. ICF Core Set for patients with neurological conditions in the acute hospital. Disabil Rehabil 2005; 27: 367–373. DOI: 10.1080/09638280400014014
81. Geyh S, Cieza A, Schouten J, Dickson H, Frommelt P, Omar Z, et al. ICF Core Sets for stroke. J Rehabil Med 2004; 44 Suppl: 135–141. DOI: 10.1080/16501960410016776
82. Duncan Millar J, Van Wijck F, Pollock A, Ali M. International consensus recommendations for outcome measurement in post-stroke arm rehabilitation trials. Eur J Phys Rehabil Med 2021; 57: 61–68. DOI: 10.23736/S1973-9087.20.06575-2
83. Honan CA, McDonald S, Tate R, Ownsworth T, Togher L, Fleming J, et al. Outcome instruments in moderate-to-severe adult traumatic brain injury: recommendations for use in psychosocial research. Neuropsychol Rehabil 2019; 29: 896–916. DOI: 10.1080/09602011.2017.1339616
84. Pick S, Anderson DG, Asadi-Pooya AA, Aybek S, Baslet G, Bloem BR, et al. Outcome measurement in functional neurological disorder: a systematic review and recommendations. J Neurol Neurosurg Psychiatry 2020; 91: 638–649. DOI: 10.1136/jnnp-2019-322180
85. Sullivan JE, Crowner BE, Kluding PM, Nichols D, Rose DK, Yoshida R, et al. Outcome measures for individuals with stroke: process and recommendations from the American Physical Therapy Association neurology section task force. Phys Ther 2013; 93: 1383–1396. DOI: 10.2522/ptj.20120492
86. McCulloch KL, de Joya AL, Hays K, Donnelly E, Johnson TK, Nirider CD, et al. Outcome measures for persons with moderate to severe traumatic brain injury: recommendations from the American Physical Therapy Association Academy of Neurologic Physical Therapy TBI EDGE Task Force. J Neurol Phys Ther 2016; 40: 269–280. DOI: 10.1097/NPT.0000000000000145
87. O’Malley N, Coote S, Clifford AM. Outcomes of importance to people with multiple sclerosis, Parkinson’s disease and stroke following a falls prevention intervention: a qualitative study to inform a core outcome set. Disabil Rehabil 2024; 46: 1580–1592. DOI: 10.1080/09638288.2023.2201513
88. Wilde EA, Whiteneck GG, Bogner J, Bushnik T, Cifu DX, Dikmen S, et al. Recommendations for the use of common outcome measures in traumatic brain injury research. Arch Phys Med Rehabil 2010; 91: 1650–1660.e17. DOI: 10.1016/j.apmr.2010.06.033
89. Otterman N, Veerbeek J, Schiemanck S, van der Wees P, Nollet F, Kwakkel G. Selecting relevant and feasible measurement instruments for the revised Dutch clinical practice guideline for physical therapy in patients after stroke. Disabil Rehabil 2017; 39: 1449–1457. DOI: 10.1080/09638288.2016.1196399
90. Madroñero-Miguel B, Cuesta-García C. Spanish consensus of occupational therapists on upper limb assessment tools in stroke. Br J Occup Ther 2023; 86: 648–658. DOI: 10.1177/03080226231175574
91. Van Criekinge T, Heremans C, Burridge J, Deutsch JE, Hammerbeck U, Hollands K, et al. Standardized measurement of balance and mobility post-stroke: consensus-based core recommendations from the third Stroke Recovery and Rehabilitation Roundtable. Int J Stroke 2024; 19: 158–168. DOI: 10.1177/17474930231205207
92. Kwakkel G, Van Wegen E, Burridge JH, Winstein CJ, van Dokkum L, Alt Murphy M, et al. Standardized measurement of quality of upper limb movement after stroke: consensus-based core recommendations from the Second Stroke Recovery and Rehabilitation Roundtable. Int J Stroke 2019; 14: 783–791. DOI: 10.1177/1747493019873519
93. van Schaik TJA, Pouw MH, Curt A, van Nes IJW, Vos-van der Hulst M, van Hooff ML. Standard set of network outcomes for traumatic spinal cord injury: a consensus-based approach using the Delphi method. Spinal Cord 2022; 60: 789–798. DOI: 10.1038/s41393-022-00792-z
94. Rymer MM, Anderson CS, Harada M, Jarosz J, Ma N, Rowley HA, et al. Stroke service: how can we improve and measure outcomes? Consensus summary from a global stroke forum. Acta Neurol Scand 2014; 130: 73–80. DOI: 10.1111/ane.12256
95. Ponsford JL, Hicks AJ, Bagg MK, Phyland R, Carrier S, James AC, et al. The Australian traumatic brain injury initiative: review and recommendations for outcome measures for use with adults and children after moderate-to-severe traumatic brain injury. Neurotrauma Rep 2024; 5: 387–408. DOI: 10.1089/neur.2023.0127
96. Mitchell C, Woodward-Nutt K, Dancer A, Taylor S, Bugler J, Bowen A, et al. Towards a core outcome set for dysarthria after stroke: what should we measure? Clin Rehabil 2024; 38: 802–810. DOI: 10.1177/02692155241231929
97. Hepworth LR, Rowe FJ. Using Delphi methodology in the development of a new patient-reported outcome measure for stroke survivors with visual impairment. Brain Behav 2018; 8: e00898. DOI: 10.1002/brb3.898
98. Chan CWL, Miller WC, Querée M, Noonan VK, Wolfe DL; SCIRE Research Team. The development of an outcome measures toolkit for spinal cord injury rehabilitation. Can J Occup Ther 2017; 84: 119–129. DOI: 10.1177/0008417417690170
99. Kahn JH, Tappan R, Newman CP, Palma P, Romney W, Tseng Stultz E, et al. Outcome measure recommendations from the spinal cord injury EDGE Task Force. Phys Ther 2016; 96: 1832–1842. DOI: 10.2522/ptj.20150453
100. Chung P, Khan F, Judson R. Validation of the International Classification of Functioning, Disability and Health Core Sets for traumatic brain injury from Australian community patient perspectives. J Rehabil Med 2021; 53: jrm00218. DOI: 10.2340/16501977-2860
101. Kwakkel G, Lannin NA, Borschmann K, English C, Ali M, Churilov L, et al. Standardized measurement of sensorimotor recovery in stroke trials: consensus-based core recommendations from the Stroke Recovery and Rehabilitation Roundtable. Int J Stroke 2017; 12: 451–461. DOI: 10.1177/1747493017711813
102. Wallace SJ, Worrall L, Rose TA, Alyahya RSW, Babbitt E, Beeke S, et al. Measuring communication as a core outcome in aphasia trials: results of the ROMA-2 international core outcome set development meeting. Int J Lang Commun Disord 2023; 58: 1017–1028. DOI: 10.1111/1460-6984.12840

## Sheet: Outcomes
Outcome	Operational definition	Meaningful outcome	ICF Chapter	Stroke	SCI	BCVI	Study
Ability to independently perform activities of daily living	Not defined	Activities of daily living	General tasks and demands	X			O’Malley et al. (74)
Eating	Not defined	Self-care	Self care	X			Hepworth et al. (84)
Shopping	Not defined	Activities of daily living	Domestic life	X			Hepworth et al. (84)
Household chores	Not defined	Activities of daily living	Domestic life	X			Hepworth et al. (84)
Stay at home	Not defined	Activities of daily living	Domestic life	X			Hepworth et al. (84)
Preparing something to eat	Not defined	Activities of daily living	Domestic life	X			Hepworth et al. (84)
Functional status (self-care, respiration & sphincter management, mobility)	Degree of health or recovery	Health status (including recovery and secondary complications)	Self-care & mobility		X		van Schaik et al. (80)
Ability to walk	Not defined	Ambulation	Mobility	X			O’Malley et al. (74)
Bone density	Not defined	Bone density	Structures related to movement	X			O’Malley et al. (74)
Self-perceived impact on carer/family	Not defined	Cargiver burden	Thoughts and beliefs	X			O’Malley et al. (74)
Burden to others	Not defined	Cargiver burden	Thoughts and beliefs	X			Hepworth et al. (84)
Caregiver burden	Sustainability of health or recovery and nature of recurrences	Cargiver burden	Support and relationships		X		van Schaik et al. (80)
Attention	A variety of functions that include: selectivity, focusing, sustaining concentration or vigilance, switching, and modulating the intensity of attention.	Cognition	Mental functions	X			Donovan et al. (49)
Executive function	The group of cognitive processes responsible for guiding, directing, and managing cognitive, emotional, and behavioral functions, during novel tasks such as organizing thoughts and activities, prioritizing tasks, managing time efficiently, and decision making.	Cognition	Mental functions	X			Donovan et al. (49)
Finding something	Not defined	Cognition	Mental functions	X			Hepworth et al. (84)
Self-observation	Not defined	Cognition	Mental function	X			Gla¨ssel et al. (51)
Memory	The capacity to retain a variety of information, for varying durations, and use it for adaptive purposes	Cognition	Mental functions	X			Donovan et al. (49)
Numeric/calculation	Ability to process numerical information and/or perform mathematical calculations.	Cognition	Mental functions	X			Donovan et al. (49)
Language	Ability to understand and/or produce spoken language.	Communication	Mental functions	X			Donovan et al. (49)
Intelligibility of speech	Intelligibility with familiar people, less familiar people and strangers, intelligibility in a stressful, emotional, or high-pressure situation and intelligibility in one-to-one settings, group settings and phone conversations.	Communication	Communication	X			Mitchell et al. (83)
Limb praxis	Ability to perform skilled purposeful limb movements in the presence of motor function.	Neuro-musculoskeletal functioning	Mental functions	X			Donovan et al. (49)
Visuaspatial function	Ability to perceive and process visual information in one’s environment.	Vision	Sensory functions and pain	X			Donovan et al. (49)
Adaptation to bodily changes/compensation strategies	Not defined	Coping and reslience	General patterns of experience and behaviour	X			Gla¨ssel et al. (51)
Not coping	Not defined	Coping and reslience	General patterns of experience and behaviour	X			Hepworth et al. (84)
Positive model for living with a handicap	Not defined	Coping and reslience	Personal history and biography	X			Gla¨ssel et al. (51)
Learning experience in dealing with limitations	Not defined	Coping and reslience	Personal history and biography	X			Gla¨ssel et al. (51)
Deterioration	Not defined	Health status (including recovery and secondary complications)	Biographical course	X			Hepworth et al. (84)
Fluctuation	Not defined	Health status (including recovery and secondary complications)	unable to determine	X			Hepworth et al. (84)
Secondary complications	Not defined	Health status (including recovery and secondary complications)	Personal history and biography	X			Gla¨ssel et al. (51)
Survival	Survival	Health status (including recovery and secondary complications)	Personal history and biography		X		van Schaik et al. (80)
Trauma severity (in-hospital)	Survival	Health status (including recovery and secondary complications)	Personal history and biography		X		van Schaik et al. (80)
Ventilation assistance	Survival	Health status (including recovery and secondary complications)	Personal history and biography		X		van Schaik et al. (80)
Neurological status	Degree of health or recovery	Health status (including recovery and secondary complications)	Mental function, neuromusculoskeletal and movement-related functions		X		van Schaik et al. (80), Rymer et al. (81)
Discharge location – place of residence	Degree of health or recovery	Health status (including recovery and secondary complications)	Proccess measure		X		van Schaik et al. (80)
Operative mortality	Disutility of care or treatment progress	Health status (including recovery and secondary complications)	Personal history and biography		X		van Schaik et al. (80)
Re-operation (return to OR during hospital stay)	Disutility of care or treatment progress	Health status (including recovery and secondary complications)	Personal history and biography		X		van Schaik et al. (80)
Surgical site infection (superficial or dee	Disutility of care or treatment progress	Health status (including recovery and secondary complications)	Personal history and biography		X		van Schaik et al. (80)
Decubitus	Disutility of care or treatment progress, long-term consequences of therapy	Health status (including recovery and secondary complications)	Personal history and biography		X		van Schaik et al. (80)
Sepsis	Disutility of care or treatment progress	Health status (including recovery and secondary complications)	Personal history and biography		X		van Schaik et al. (80)
Pneumonia	Disutility of care or treatment progress, long-term consequences of therapy	Health status (including recovery and secondary complications)	Functions of the cardiovascular, haematological, immunological and respiratory functions		X		van Schaik et al. (80)
Surgical interventions (related to SCI; not related to index surgery)	Long-term consequences of therapy	Health status (including recovery and secondary complications)	Personal history and biography		X		van Schaik et al. (80)
Incidence of postadmission symptom onset	Not defined	Health status (including recovery and secondary complications)	Personal history and biography			X	Ziesmann et al. (61)
Time to stroke	Not defined	Health status (including recovery and secondary complications)	Personal history and biography			X	Ziesmann et al. (61)
Bleeding complications	Not defined	Health status (including recovery and secondary complications)	Personal history and biography			X	Ziesmann et al. (61)
Injury progression on radiographic follow-up	Not defined	Health status (including recovery and secondary complications)	Personal history and biography			X	Ziesmann et al. (61)
Emotional function	Awareness of emotional state of oneself and others and the ability to manage those emotions in terms of both personal emotional management and the management of emotions in interpersonal interactions. Also encompasses self-awareness of deficits and abilities (anosognosia) and the presence of emotional dysfunction (ie, depression).	Psychological functioning	Mental functions	X			Donovan et al. (49)
Negative emotions	Not defined	Psychological functioning	Personal factors - Thoughts and beliefs	X			Hepworth et al. (84)
Vulnerable	Not defined	Psychological functioning	Thoughts and beliefs	X			Hepworth et al. (84)
Loss of confidence	Not defined	Psychological functioning	General patterns of experience and behaviour	X			Hepworth et al. (84)
Competence in self-relaxation	Not defined	Psychological functioning	General patterns of experience and behaviour	X			Gla¨ssel et al. (51)
Fatigue	Not defined	Endurance/fatigue	Functions of the cardiovascular, haematological, immunological and respiratory systems	X			O’Malley et al. (74)
Endurance	Not defined	Endurance/fatigue	Functions of the cardiovascular, haematological, immunological and respiratory systems	X			O’Malley et al. (74)
Fitness	Not defined	Endurance/fatigue	Functions of the cardiovascular, haematological, immunological and respiratory systems	X			O’Malley et al. (74)
Limit of how long activities can be done for	Not defined	Endurance/fatigue	Functions of the cardiovascular, haematological, immunological and respiratory systems	X			Hepworth et al. (84)
Number of falls	Not defined	Falls incidence	Personal history and biography	X			O’Malley et al. (74)
Number of injurious falls	Not defined	Falls incidence	Personal history and biography	X			O’Malley et al. (74)
Fall incidence	Reported as falls/person/year	Falls incidence	Personal history and biography	X			O’Malley et al. (43)
Injurious fall incidence	Reported as injurious falls/person/year	Falls incidence	Personal history and biography	X			O’Malley et al. (43)
Number of falls resulting in a long lie	Not defined	Falls incidence	Personal history and biography	X			O’Malley et al. (43)
Trips and falls	Not defined	Falls incidence	Personal history and biography	X			Hepworth et al. (84)
Falls self-efficacy	Not defined	Knowledge and beliefs around falling	Thoughts and beliefs	X			O’Malley et al. (43)
Fear of falling	Not defined	Knowledge and beliefs around falling	Thoughts and beliefs	X			O’Malley et al. (74), O’Malley et al. (43)
Activity curtailment due to fear of falling	Not defined	Knowledge and beliefs around falling	Thoughts and beliefs	X			O’Malley et al. (74), O’Malley et al. (43)
Falls self-management skills	Not defined	Knowledge and beliefs around falling	Patterns of behaviours and handling behaviours	X			O’Malley et al. (74)
Knowledge of how to fall	Not defined	Knowledge and beliefs around falling	Patterns of behaviours and handling behaviours	X			O’Malley et al. (74)
Knowledge of how to get up from the floor after a fall	Not defined	Knowledge and beliefs around falling	Patterns of behaviours and handling behaviours	X			O’Malley et al. (74)
Understanding of personal falls risk factors	Not defined	Knowledge and beliefs around falling	Thoughts and beliefs	X			O’Malley et al. (74)
Walking distance	Not defined	Mobility	Mobility	X			O’Malley et al. (74)
Crossing the road	Not defined	Mobility	Mobility	X			Hepworth et al. (84)
Moving around on uneven ground	Not defined	Mobility	Mobility	X			Hepworth et al. (84)
Moving around in familiar areas	Not defined	Mobility	Mobility	X			Hepworth et al. (84)
Moving around in unfamiliar areas	Not defined	Mobility	Mobility	X			Hepworth et al. (84)
Moving around indoors	Not defined	Mobility	Mobility	X			Hepworth et al. (84)
Moving around outdoors	Not defined	Mobility	Mobility	X			Hepworth et al. (84)
Ambulatory status at discharge	Not defined	Mobility	Mobility	X			Rymer et al. (81)
Walking ability	Degree of health or recovery	Mobility	Mobility		X		van Schaik et al. (80)
Flexibility	Not defined	Neuro-musculoskeletal functioning	Neuromusculoskeletal and movement-related functions	X			O’Malley et al. (74)
Lower limb strength	Not defined	Neuro-musculoskeletal functioning	Neuromusculoskeletal and movement-related functions	X			O’Malley et al. (74)
Posture/postural alignment	Not defined	Neuro-musculoskeletal functioning	Neuromusculoskeletal and movement-related functions	X			Gla¨ssel et al. (51)
Impairment of body symmetry	Not defined	Neuro-musculoskeletal functioning	Neuromusculoskeletal and movement-related functions	X			Gla¨ssel et al. (51)
Pain	Not defined	Pain	Sensory functions and pain	X			O’Malley et al. (74)
Sensation of neuropathic pain	Degree of health or recovery	Pain	Sensory functions and pain		X		van Schaik et al. (80)
Quality of life	Not defined	Quality of life	Community, social and civic life	X	X		O’Malley et al. (74), Mason et al. (52), Rowe et al. (57), Rowe et al. (58), O’Malley et al. (43), van Schaik et al. (80)
Living well with dysarthria	Comfortable and confident in everyday communication, individual or group settings, emotional and psychological well-being and participating in everyday life and social interactions, friendships/work/occupation whether in groups or with individuals.	Quality of life	Communication	X			Mitchell et al. (83)
Overall health	Not defined	Quality of life	Thoughts and beliefs	X			Hepworth et al. (84)
Perspective of life (living at home, profession)	Not defined	Quality of life	Thoughts and beliefs	X			Gla¨ssel et al. (51)
Accomplishing as much as would like	Not defined	Quality of life	Thoughts and beliefs		X		Hepworth et al. (84)
Reading and writing	Ability to read printed material and write words and numbers.	Communication	Mental functions	X			Donovan et al. (49)
Writing	Not defined	Communication	Learning and applying knowledge	X			Hepworth et al. (84)
Toileting	Not defined	Self care	Self care	X			Hepworth et al. (84)
Pouring a drink	Not defined	Self care	Self care	X			Hepworth et al. (84)
Getting dressed	Not defined	Self care	Self care	X			Hepworth et al. (84)
Taking medication	Not defined	Self care	Self care	X			Hepworth et al. (84)
Bathing or showering	Not defined	Self care	Self care	X			Hepworth et al. (84)
Looking after appearance	Not defined	Self care	Self care	X			Hepworth et al. (84)
Social use of language	Ability to use language to interact with others, including use of appropriate content, expression or comprehension of pitch, loudness or rate that conveys the speaker’s emotional intent (prosody), management of a conversational topics (cohesion), and interplay between speakers (turn-taking).	Social communication	Communication	X			Donovan et al. (49)
Ability to participate in conversations	Starting, ending, sustaining, and contributing to conversations, conversations with familiar people, less familiar people, and strangers and conversations in one-to-one settings, group settings and phone conversations.	Social communication	Communication	X			Mitchell et al. (83)
Using a computer	Not defined	Social communication	Communication	X			Hepworth et al. (84)
Dealing with strangers	Not defined	Social communication	Interpersonal interactions and relationships	X			Hepworth et al. (84)
Conveying problem to others and their understanding	Not defined	Social communication	Communication	X			Gla¨ssel et al. (51)
Participating in outdoor social activities	Not defined	Social participation	Community, social and civic life	X			Hepworth et al. (84)
Participating in indoor social activities	Not defined	Social participation	Community, social and civic life	X			Hepworth et al. (84)
Participation	Sustainability of health or recovery and nature of recurrences	Social participation	Community, social and civic life		X		van Schaik et al. (80)
Skills and knowledge of communication partners	Equal responsibility for conversation breakdown including interruptions, pays attention to individual and the content of conversation (inclusion and engagement) and understands challenges of dysarthria.	Social relationships/social support	Support and relationships	X			Mitchell et al. (83)
Time to treatment (surgery or in-patient rehabilitation)	Time to recovery and time to return to normal activities	Treatment processes	Proccess measure		X		van Schaik et al. (80)
Multiprofessional and interdisciplinary treatment	Not defined	Treatment processes	Proccess measures	X			Gla¨ssel et al. (51)
Therapeutic positioning	Not defined	Treatment processes	Proccess measures	X			Gla¨ssel et al. (51)
Assessment of the patient and evaluation	Not defined	Treatment processes	Proccess measures	X			Gla¨ssel et al. (51)
Education of self and family about stroke	Not defined	Treatment processes	Proccess measures	X			Gla¨ssel et al. (51)
Physical therapy intervention	Not defined	Treatment processes	Proccess measures	X			Gla¨ssel et al. (51)
Treatment satisfaction	Not defined	Treatment processes	Proccess measures	X			Cha et al. (60)
Overall stroke incidence	Not defined	Treatment processes	Proccess measures			X	Ziesmann et al. (61)
Stroke incidence stratified by type and by treatment category	Not defined	Treatment processes	Proccess measures			X	Ziesmann et al. (61)
Stroke incidence prior to treatment initiation	Not defined	Treatment processes	Proccess measures			X	Ziesmann et al. (61)
Overall mortality	Not defined	Treatment processes	Proccess measures			X	Ziesmann et al. (61)
Time to BCVI diagnosis	Not defined	Treatment processes	Proccess measures			X	Ziesmann et al. (61)
Use of standardized screening tool	Not defined	Treatment processes	Proccess measures			X	Ziesmann et al. (61)
Duration of treatment	Not defined	Treatment processes	Proccess measures			X	Ziesmann et al. (61)
Type of therapy used	Not defined	Treatment processes	Proccess measures			X	Ziesmann et al. (61)
Shared decision-making	Not defined	Treatment processes	Interpersonal interactions and relationships	X			Mason et al. (52)
Balance	Not defined	Vestibular/Balance	Neuromusculoskeletal and movement-related functions	X			O’Malley et al. (74)
Balance confidence	Not defined	Vestibular/Balance	Thoughts and beliefs	X			O’Malley et al. (74)
Case history (vision screening and full vision assessment)	Not defined	Vision	Personal history and biography	X			Rowe et al. (58)
Observations (vision screening and full vision assessment)	Not defined	Vision	Sensory functions and pain	X			Rowe et al. (58)
Visual acuity (vision screening and full vision assessment)	Not defined	Vision	Sensory functions and pain	X			Rowe et al. (57), Rowe et al. (58)
Eye alignment position	Not defined	Vision	Sensory functions and pain	X			Rowe et al. (58)
Eye movement—ocular motility assessment	Not defined	Vision	Sensory functions and pain	X			Rowe et al. (57), Rowe et al. (58)
Ocular alignment	Not defined	Vision	Sensory functions and pain	X			Rowe et al. (57)
Visual field assessment	Not defined	Vision	Sensory functions and pain	X			Rowe et al. (57), Rowe et al. (58)
Visual neglect assessment	Not defined	Vision	Sensory functions and pain	X			Rowe et al. (58)
Functional vision assessment	Not defined	Vision	Sensory functions and pain	X			Rowe et al. (57), Rowe et al. (58)
Reading assessment	Not defined	Vision	Sensory functions and pain	X			Rowe et al. (58)
Binocular vision assessment	Not defined	Vision	Sensory functions and pain	X			Rowe et al. (58)
Eye position measurement	Not defined	Vision	Sensory functions and pain	X			Rowe et al. (58)
Overall vision	Not defined	Vision	Sensory functions and pain	X			Hepworth et al. (84)
Tired eyes	Not defined	Vision	Sensory functions and pain	X			Hepworth et al. (84)
Eyes seeing differently	Not defined	Vision	Sensory functions and pain	X			Hepworth et al. (84)

## Sheet: ICF Domains
ICF Category	ICF Category title	Meaningful outcomes	ICF Chapter	Stroke	SCI	TBI	Neurologic Conditions	Recommended by first author)
Body functions
b110	Consciousness functions	Cognition	MENTAL FUNCTIONS	X		X	X	Paanalahti (53), Geyh (74), Laxe (65), Ewert (73), Chung (93)
b114	Orientation functions	Cognition	MENTAL FUNCTIONS	X		X	X	Huang (61), Geyh (74), Laxe (65), Ewert (73), Chung (93)
b117	Intellectual functions	Cognition	MENTAL FUNCTIONS	X				Huang (61), Geyh (74)
b122	Global psychosocial functions	Personal characteristic	MENTAL FUNCTIONS	X				Huang (61)
b126	Temperament and personality functions	Personal characteristic	MENTAL FUNCTIONS	X	X	X		Paanalahti (53), Geyh (74) Cieza (71), Kirchberger (72), Laxe (65), Chung (93)
b130	Energy and drive functions	Endurance/fatigue	MENTAL FUNCTIONS	X	X	X	X	Paanalahti (53), Huang (61), Geyh (74), Cieza (71), Kirchberger (72), Laxe (65), Ewert (73), Chung (93)
b134	Sleep functions	Sleep	MENTAL FUNCTIONS	X	X	X	X	Paanalahti (53), Geyh (74) Cieza (71), Kirchberger (72), Laxe (65), Chung (93)
b140	Attention functions	Cognition	MENTAL FUNCTIONS	X		X	X	Paanalahti (53), Huang (61), Geyh (74), Laxe (65), Ewert (73), Chung (93)
b144	Memory functions	Cognition	MENTAL FUNCTIONS	X		X		Paanalahti (53), Huang (61), Geyh (74), Laxe (65), Chung (93)
b147	Psychomotor functions	Cognition	MENTAL FUNCTIONS			X	X	Laxe (65), Ewert (73)
b152	Emotional functions	Emotional functioning	MENTAL FUNCTIONS	X	X	X	X	Paanalahti (53), Huang (61), Geyh (74), Cieza (71), Kirchberger (72), Laxe (65), Ewert (73), Chung (93)
b156	Perceptual functions	Cognition	MENTAL FUNCTIONS	X		X		Geyh (74), Laxe (65), Ewert (73), Chung (93)
b160	Thought functions	Cognition	MENTAL FUNCTIONS			X		Laxe (65), Chung (93)
b164	Higher-level cognitive functions	Cognition	MENTAL FUNCTIONS	X		X		Paanalahti (53), Huang (61), Geyh (74), Laxe (65), Chung (93)
b167	Mental functions of language	Communication	MENTAL FUNCTIONS	X		X		Paanalahti (53), Huang (61), Geyh (74), Laxe (65), Ewert (73), Chung (93)
b172	Calculation functions	Cognition	MENTAL FUNCTIONS	X				Geyh (74)
b176	Mental functions of sequencing complex movements	Neuro-musculoskeletal functioning	MENTAL FUNCTIONS	X				Geyh (74)
b180	Experience of self and time functions	Cognition	MENTAL FUNCTIONS	X			X	Huang (61), Geyh (74), Ewert (73)
b210	Seeing functions	Vision	SENSORY FUNCTIONS AND PAIN	X		X	X	Paanalahti (53), Geyh (74), Laxe (65), Ewert (73), Chung (93)
b215	Function of structures adjoining the eye	Vision	SENSORY FUNCTIONS AND PAIN	X		X	X	Paanalahti (53), Geyh (74), Laxe (65), Ewert (73), Chung (93)
b230	Hearing functions	Hearing	SENSORY FUNCTIONS AND PAIN	X			X	Paanalahti (53), Ewert (73)
b235	Vestibular functions	Vestibular/Balance	SENSORY FUNCTIONS AND PAIN			X	X	Laxe (65), Ewert (73), Chung (93)
b240	Sensations associated with hearing and vestibular function	Vestibular/Balance	SENSORY FUNCTIONS AND PAIN			X	X	Laxe (65), Ewert (73), Chung (93)
b255	Smell functions	Smell	SENSORY FUNCTIONS AND PAIN	X		X		Paanalahti (53), Laxe (65), Chung (93)
b260	Proprioceptive function	Neuro-musculoskeletal functioning	SENSORY FUNCTIONS AND PAIN	X	X	X	X	Paanalahti (53), Geyh (74), Chen (59), Cieza (71), Kirchberger (72), Laxe (65), Ewert (73), Chung (93)
b265	Touch function	Sensation	SENSORY FUNCTIONS AND PAIN	X	X		X	Paanalahti (53), Geyh (74), Chen (59), Cieza (71), Kirchberger (72), Ewert (6)
b270	Sensory functions related to temperature and other stimuli	Sensation	SENSORY FUNCTIONS AND PAIN	X	X		X	Paanalahti (53), Geyh (74), Chen (59), Cieza (71), Kirchberger (72), Ewert (6)
b280	Sensation of pain	Pain	SENSORY FUNCTIONS AND PAIN	X	X	X	X	Paanalahti (53), Geyh (74), Chen (59), Cieza (71), Kirchberger (72), Laxe (65), Ewert (73), Chung (93)
b310	Voice functions	Communication	VOICE AND SPEECH FUNCTIONS	X	X	X	X	Paanalahti (53), Geyh (74), Laxe (65), Ewert (73), Chung (93)
b320	Articulation functions	Communication	VOICE AND SPEECH FUNCTIONS	X		X		Paanalahti (53), Geyh (74), Laxe (65), Chung (93)
b330	Fluency and rhythm of speech functions	Communication	VOICE AND SPEECH FUNCTIONS	X		X		Paanalahti (53), Geyh (74), Laxe (65), Chung (93)
b410	Heart functions	Cardiovascular functions	FUNCTIONS OF THE CARDIOVASCULAR, HAEMATOLOGICAL, IMMUNOLOGICAL AND RESPIRATORY SYSTEMS	X	X		X	Paanalahti (53), Geyh (74), Kirchberger (72), Ewert (73)
b415	Blood vessel functions	Cardiovascular functions	FUNCTIONS OF THE CARDIOVASCULAR, HAEMATOLOGICAL, IMMUNOLOGICAL AND RESPIRATORY SYSTEMS	X	X		X	Geyh (74), Kirchberger (72), Ewert (73)
b420	Blood pressure functions	Cardiovascular functions	FUNCTIONS OF THE CARDIOVASCULAR, HAEMATOLOGICAL, IMMUNOLOGICAL AND RESPIRATORY SYSTEMS	X	X	X	X	Geyh (74), Chen (59), Cieza (71), Laxe (65), Ewert (73)
b430	Haematological system functions	Cardiovascular functions	FUNCTIONS OF THE CARDIOVASCULAR, HAEMATOLOGICAL, IMMUNOLOGICAL AND RESPIRATORY SYSTEMS	X			X	Kirchberger (72), Ewert (73)
b435	Immunological system functions	Immune system	FUNCTIONS OF THE CARDIOVASCULAR, HAEMATOLOGICAL, IMMUNOLOGICAL AND RESPIRATORY SYSTEMS				X	Ewert (73)
b440	Respiration functions	Cardiovascular functions	FUNCTIONS OF THE CARDIOVASCULAR, HAEMATOLOGICAL, IMMUNOLOGICAL AND RESPIRATORY SYSTEMS		X		X	Chen (59), Cieza (71), Kirchberger (72), Ewert (73)
b445	Respiratory muscle functions	Cardiovascular functions	FUNCTIONS OF THE CARDIOVASCULAR, HAEMATOLOGICAL, IMMUNOLOGICAL AND RESPIRATORY SYSTEMS	X	X			Gla¨ssel (57), Chen (59), Cieza (71), Kirchberger (72)
b450	Additional respiratory functions	Cardiovascular functions	FUNCTIONS OF THE CARDIOVASCULAR, HAEMATOLOGICAL, IMMUNOLOGICAL AND RESPIRATORY SYSTEMS		X		X	Kirchberger (72), Ewert (73)
b455	Exercise tolerance functions	Endurance/fatigue	FUNCTIONS OF THE CARDIOVASCULAR, HAEMATOLOGICAL, IMMUNOLOGICAL AND RESPIRATORY SYSTEMS	X	X	X	X	Paanalahti (53), Geyh (74), Chen (59), Cieza (71), Kirchberger (72), Laxe (65), Ewert (73), Chung (93)
b510	Ingestion functions	Self-care	FUNCTIONS OF THE DIGESTIVE, METABOLIC AND ENDOCRINE SYSTEMS	X	X	X	X	Paanalahti (53), Geyh (74), Kirchberger (72), Laxe (65), Ewert (73) Chung (93)
b515	Swallowing	Self-care	FUNCTIONS OF THE DIGESTIVE, METABOLIC AND ENDOCRINE SYSTEMS		X			Kirchberger (72)
b525	Defecation functions	Bowel and bladder	FUNCTIONS OF THE DIGESTIVE, METABOLIC AND ENDOCRINE SYSTEMS	X	X	X	X	Paanalahti (53), Geyh (74), Chen (59), Cieza (71), Kirchberger (72), Laxe (65), Ewert (73), Chung (93)
b530	Weight maintenance functions	Endocrine functions	FUNCTIONS OF THE DIGESTIVE, METABOLIC AND ENDOCRINE SYSTEMS		X			Cieza (71), Kirchberger (72)
b535	Sensations associated with the digestive system	Endocrine functions	FUNCTIONS OF THE DIGESTIVE, METABOLIC AND ENDOCRINE SYSTEMS				X	Ewert (73)
b540	General metabolic functions	Endocrine functions	FUNCTIONS OF THE DIGESTIVE, METABOLIC AND ENDOCRINE SYSTEMS				X	Ewert (73)
b545	Water, mineral and electrolyte balance functions	Endocrine functions	FUNCTIONS OF THE DIGESTIVE, METABOLIC AND ENDOCRINE SYSTEMS				X	Ewert (73)
b550	Thermoregulatory functions	Endocrine functions	FUNCTIONS OF THE DIGESTIVE, METABOLIC AND ENDOCRINE SYSTEMS		X			Chen (59), Cieza (71), Kirchberger (72)
b555	Endocrine gland functions	Endocrine functions	FUNCTIONS OF THE DIGESTIVE, METABOLIC AND ENDOCRINE SYSTEMS			X		Laxe (65)
b610	Urinary excretory functions	Bowel and bladder	GENITOURINARY AND REPRODUCTIVE FUNCTIONS		X			Chen (59), Cieza (71), Kirchberger (72)
b620	Urination functions	Bowel and bladder	GENITOURINARY AND REPRODUCTIVE FUNCTIONS	X	X	X	X	Geyh (74), Chen (59), Kirchberger (72), Cieza (71), Laxe (65), Ewert (73), Chung (93)
b630	Sensations associated with urinary functions	Bowel and bladder	GENITOURINARY AND REPRODUCTIVE FUNCTIONS		X			Cieza (71), Kirchberger (72)
b640	Sexual functions	Sexuality and reproduction	GENITOURINARY AND REPRODUCTIVE FUNCTIONS	X	X	X		Paanalahti (53), Geyh (74), Chen (59), Cieza (71), Kirchberger (72), Laxe (65), Chung (93)
b660	Procreation functions	Sexuality and reproduction	GENITOURINARY AND REPRODUCTIVE FUNCTIONS		X			Cieza (71), Kirchberger (72)
b670	Sensations associated with genital and reproductive functions	Sexuality and reproduction	GENITOURINARY AND REPRODUCTIVE FUNCTIONS	X	X			Chen (59), Cieza (71), Kirchberger (72)
b710	Mobility of joint functions	Neuro-musculoskeletal functioning	NEUROMUSCULOSKELETAL AND MOVEMENT-RELATED FUNCTIONS	X	X	X	X	Paanalahti (53), Huang (61), Geyh (74), Chen (59), Cieza (71), Kirchberger (72), Laxe (65), Ewert (73)
b715	Stability of joint functions	Neuro-musculoskeletal functioning	NEUROMUSCULOSKELETAL AND MOVEMENT-RELATED FUNCTIONS	X	X		X	Paanalahti (53), Geyh (74), Chen (59), Cieza (71), Kirchberger (72), Ewert (73)
b720	Mobility of bone functions	Neuro-musculoskeletal functioning	NEUROMUSCULOSKELETAL AND MOVEMENT-RELATED FUNCTIONS	X	X			Gla¨ssel (57), Cieza (71)
b730	Muscle power functions	Neuro-musculoskeletal functioning	NEUROMUSCULOSKELETAL AND MOVEMENT-RELATED FUNCTIONS	X	X	X	X	Paanalahti (53), Huang (61), Geyh (74), Chen (59), Cieza (71), Kirchberger (72), Laxe (65), Ewert (73), Chung (93)
b735	Muscle tone functions	Neuro-musculoskeletal functioning	NEUROMUSCULOSKELETAL AND MOVEMENT-RELATED FUNCTIONS	X	X	X	X	Paanalahti (53), Huang (61), Geyh (74), Chen (59), Cieza (71), Kirchberger (72), Laxe (65), Ewert (73), Chung (93)
b740	Muscle endurance functions	Neuro-musculoskeletal functioning	NEUROMUSCULOSKELETAL AND MOVEMENT-RELATED FUNCTIONS	X	X			Paanalahti (53), Huang (61), Geyh (74), Chen (59), Cieza (71), Kirchberger (72)
b750	Motor reflex functions	Neuro-musculoskeletal functioning	NEUROMUSCULOSKELETAL AND MOVEMENT-RELATED FUNCTIONS	X	X			Geyh (74), Chen (59), Cieza (71), Kirchberger (72)
b755	Involuntary movement reaction functions	Neuro-musculoskeletal functioning	NEUROMUSCULOSKELETAL AND MOVEMENT-RELATED FUNCTIONS	X	X	X	X	Paanalahti (53), Geyh (74), Kirchberger (72), Laxe (65), Ewert (73), Chung (93)
b760	Control of voluntary movement functions	Neuro-musculoskeletal functioning	NEUROMUSCULOSKELETAL AND MOVEMENT-RELATED FUNCTIONS	X	X	X	X	Paanalahti (53), Huang (61), Geyh (74), Chen (59), Cieza (71), Kirchberger (72), Laxe (65), Ewert (73), Chung (93)
b765	Involuntary movement functions	Neuro-musculoskeletal functioning	NEUROMUSCULOSKELETAL AND MOVEMENT-RELATED FUNCTIONS	X	X	X		Gla¨ssel (57), Chen (59), Kirchberger (72), Laxe (65), Chung (93)
b770	Gait pattern functions	Mobility	NEUROMUSCULOSKELETAL AND MOVEMENT-RELATED FUNCTIONS	X	X	X		Paanalahti (53), Geyh (74), Chen (59), Cieza (71), Kirchberger (72), Laxe (65), Chung (93)
b780	Sensations related to muscles and movement functions	Neuro-musculoskeletal functioning	NEUROMUSCULOSKELETAL AND MOVEMENT-RELATED FUNCTIONS	X	X			Gla¨ssel (57), Geyh (74), Cieza (71), Paanalahti (53), Kirchberger (72)
b810	Protective functions of the skin	Skin	NEUROMUSCULOSKELETAL AND MOVEMENT-RELATED FUNCTIONS	X	X		X	Geyh (74), Cieza (71), Kirchberger (72)
b820	Repair functions of the skin	Skin	NEUROMUSCULOSKELETAL AND MOVEMENT-RELATED FUNCTIONS	X	X			Geyh (74), Cieza (71), Kirchberger (72)
b830	Other functions of the skin	Skin	NEUROMUSCULOSKELETAL AND MOVEMENT-RELATED FUNCTIONS	X	X			Geyh (74), Cieza (71), Kirchberger (72)
b840	Sensation related to the skin	Sensation	NEUROMUSCULOSKELETAL AND MOVEMENT-RELATED FUNCTIONS	X	X			Geyh (74), Cieza (71), Kirchberger (72)
b2800	Generalized pain	Pain	SENSORY FUNCTIONS AND PAIN		X			Kirchberger (72)
b2803	Radiating pain in a dermatome	Pain	SENSORY FUNCTIONS AND PAIN		X			Kirchberger (72)
b2804	Radiating pain in a segment or region	Pain	SENSORY FUNCTIONS AND PAIN		X			Kirchberger (72)
b4200	Increased blood pressure	Blood pressure	FUNCTIONS OF THE CARDIOVASCULAR, HAEMATOLOGICAL, IMMUNOLOGICAL AND RESPIRATORY SYSTEMS		X			Kirchberger (72)
b4201	Decreased blood pressure	Blood pressure	FUNCTIONS OF THE CARDIOVASCULAR, HAEMATOLOGICAL, IMMUNOLOGICAL AND RESPIRATORY SYSTEMS		X			Kirchberger (72)
b4202	Fluctuating blood pressure	Blood pressure	FUNCTIONS OF THE CARDIOVASCULAR, HAEMATOLOGICAL, IMMUNOLOGICAL AND RESPIRATORY SYSTEMS		X			Kirchberger (72)
b5250	Fecal continence	Bowel and bladder	FUNCTIONS OF THE DIGESTIVE, METABOLIC AND ENDOCRINE SYSTEMS		X			Kirchberger (72)
b5251	Fecal retention	Bowel and bladder	FUNCTIONS OF THE DIGESTIVE, METABOLIC AND ENDOCRINE SYSTEMS		X			Kirchberger (72)
b5252	Frequency of defecation	Bowel and bladder	FUNCTIONS OF THE DIGESTIVE, METABOLIC AND ENDOCRINE SYSTEMS		X			Kirchberger (72)
b5253	Consistency of feces	Bowel and bladder	FUNCTIONS OF THE DIGESTIVE, METABOLIC AND ENDOCRINE SYSTEMS		X			Kirchberger (72)
b5254	Flatulence	Bowel and bladder	FUNCTIONS OF THE DIGESTIVE, METABOLIC AND ENDOCRINE SYSTEMS		X			Kirchberger (72)
b6200	Urinary continence	Bowel and bladder	GENITOURINARY AND REPRODUCTIVE FUNCTIONS		X			Cieza (71), Kirchberger (72)
b6201	Urinary retention	Bowel and bladder	GENITOURINARY AND REPRODUCTIVE FUNCTIONS		X			Cieza (71), Kirchberger (72)
b6202	Frequency of urination	Bowel and bladder	GENITOURINARY AND REPRODUCTIVE FUNCTIONS		X			Cieza (71), Kirchberger (72)
b7300	Power of isolated muscles and muscle groups	Neuro-musculoskeletal functioning	NEUROMUSCULOSKELETAL AND MOVEMENT-RELATED FUNCTIONS		X			Kirchberger (72)
b7302	Power of muscles of one limb	Neuro-musculoskeletal functioning	NEUROMUSCULOSKELETAL AND MOVEMENT-RELATED FUNCTIONS		X			Kirchberger (72)
b7303	Power of muscles in lower half of the body	Neuro-musculoskeletal functioning	NEUROMUSCULOSKELETAL AND MOVEMENT-RELATED FUNCTIONS		X			Kirchberger (72)
b7304	Power of muscles of all limbs	Neuro-musculoskeletal functioning	NEUROMUSCULOSKELETAL AND MOVEMENT-RELATED FUNCTIONS		X			Kirchberger (72)
b7305	Power of muscles of the trunk	Neuro-musculoskeletal functioning	NEUROMUSCULOSKELETAL AND MOVEMENT-RELATED FUNCTIONS		X			Kirchberger (72)
b7353	Tone of muscles in lower half of the body	Neuro-musculoskeletal functioning	NEUROMUSCULOSKELETAL AND MOVEMENT-RELATED FUNCTIONS		X			Kirchberger (72)
b7354	Tone of muscles of all limbs	Neuro-musculoskeletal functioning	NEUROMUSCULOSKELETAL AND MOVEMENT-RELATED FUNCTIONS		X			Kirchberger (72)
b7355	Tone of muscles of the trunk	Neuro-musculoskeletal functioning	NEUROMUSCULOSKELETAL AND MOVEMENT-RELATED FUNCTIONS		X			Kirchberger (72)
b7650	Involuntary contractions of muscles	Neuro-musculoskeletal functioning	NEUROMUSCULOSKELETAL AND MOVEMENT-RELATED FUNCTIONS	X				Gla¨ssel (57)
b7651	Tremor	Neuro-musculoskeletal functioning	NEUROMUSCULOSKELETAL AND MOVEMENT-RELATED FUNCTIONS	X				Gla¨ssel (57)
b7800	Sensation of muscle stiffness	Neuro-musculoskeletal functioning	NEUROMUSCULOSKELETAL AND MOVEMENT-RELATED FUNCTIONS	X				Gla¨ssel (57)
b7801	Sensation of muscle spasm	Neuro-musculoskeletal functioning	NEUROMUSCULOSKELETAL AND MOVEMENT-RELATED FUNCTIONS	X				Gla¨ssel (57)
b28010	Pain in head and neck	Pain	SENSORY FUNCTIONS AND PAIN		X			Cieza (71), Kirchberger (72)
b28011	Pain in chest	Pain	SENSORY FUNCTIONS AND PAIN		X			Cieza (71)
b28012	Pain in stomach or abdomen	Pain	SENSORY FUNCTIONS AND PAIN		X			Cieza (71)
b28013	Pain in back	Pain	SENSORY FUNCTIONS AND PAIN		X			Cieza (71), Kirchberger (72)
b28014	Pain in upper limb	Pain	SENSORY FUNCTIONS AND PAIN		X			Cieza (71), Kirchberger (72)
b28015	Pain in lower limb	Pain	SENSORY FUNCTIONS AND PAIN		X			Cieza (71), Kirchberger (72)
b28016	Pain in joints	Pain	SENSORY FUNCTIONS AND PAIN		X			Cieza (71), Kirchberger (72)
Activities and Participation
d110	Watching	Vision	LEARNING AND APPLYING KNOWLEDGE	X		X		Paanalahti (53), Laxe (65)
d115	Listening	Hearing	LEARNING AND APPLYING KNOWLEDGE	X		X		Geyh (74), Laxe (65)
d155	Acquiring skills	Cognition	LEARNING AND APPLYING KNOWLEDGE	X	X	X		Huang (61), Geyh (74), Cieza (71), Laxe (65), Chung (93)
d160	Focusing attention	Cognition	LEARNING AND APPLYING KNOWLEDGE	X		X		Paanalahti (53), Huang, Geyh, Laxe, Chung (5)
d163	Thinking	Cognition	LEARNING AND APPLYING KNOWLEDGE	X		X		Huang (61), Laxe (65), Chung (93)
d166	Reading	Communication	LEARNING AND APPLYING KNOWLEDGE	X		X		Paanalahti (53), Huang (61), Geyh (74), Laxe (65)
d170	Writing	Communication	LEARNING AND APPLYING KNOWLEDGE	X		X		Paanalahti (53), Geyh (74), Laxe (65), Chung (93)
d172	Calculating	Processing numerical information	LEARNING AND APPLYING KNOWLEDGE	X				Geyh (74)
d175	Solving problems	Cognition	LEARNING AND APPLYING KNOWLEDGE	X				Huang (61), Geyh (74), Chung (93)
d177	Making decisions	Cognition	LEARNING AND APPLYING KNOWLEDGE			X		Chung (93)
d210	Undertaking a single task	Activities of daily living	GENERAL TASKS AND DEMANDS	X		X		Paanalahti (53), Huang (61), Geyh (74), Laxe (65), Chung (93)
d220	Undertaking multiple tasks	Activities of daily living	GENERAL TASKS AND DEMANDS	X		X		Paanalahti (53), Huang (61), Laxe (65), Chung (93)
d230	Carrying out daily routine	Activities of daily living	GENERAL TASKS AND DEMANDS	X	X	X		Paanalahti (53), Huang (61), Geyh (74), Chen (59), Cieza (71), Kirchberger (72), Laxe (65), Chung (93)
d240	Handling stress and other psychological demands	Coping and resilience	GENERAL TASKS AND DEMANDS	X	X	X		Paanalahti (53), Huang (61), Geyh (74), Chen (59), Cieza (71), Kirchberger (72), Laxe (65), Chung (93)
d310	Communicating with - receiving - spoken messages	Communication	COMMUNICATION	X		X		Huang (61), Geyh (74), Laxe (65)
d315	Communicating with - receiving - nonverbal messages	Communication	COMMUNICATION	X		X	X	Huang (61), Geyh (74), Laxe (65), Ewert (73), Chung (93)
d325	Communicating with – receiving – written messages	Communication	COMMUNICATION	X				Paanalahti (53), Geyh (74)
d330	Speaking	Communication	COMMUNICATION	X		X		Paanalahti (53), Huang (61), Geyh (74), Laxe (65), Ewert (73), Chung (93)
d335	Producing non-verbal messages	Communication	COMMUNICATION	X		X	X	Geyh (74), Laxe (65), Ewert (73)
d345	Writing messages	Communication	COMMUNICATION	X	X	X		Paanalahti (53), Geyh (74), Cieza (71), Laxe (65)
d350	Conversation	Communication	COMMUNICATION	X	X	X		Paanalahti (53), Huang (61), Geyh (74), Cieza (71), Laxe (65), Chung (93)
d360	Using communication devices and techniques	Communication	COMMUNICATION	X	X	X	X	Geyh (74), Cieza (71), Kirchberger (72), Laxe (65), Ewert (73)
d410	Changing basic body position	Mobility	MOBILITY	X	X	X	X	Paanalahti (53), Geyh (74), Chen (59), Kirchberger (72), Cieza (71), Laxe (65), Ewert (73), Chung(93)
d415	Maintaining a body position	Neuro-musculoskeletal functioning	MOBILITY	X	X	X	X	Paanalahti (53), Huang (61), Geyh (74), Chen (59), Cieza (71), Laxe (65), Ewert (73)
d420	Transferring oneself	Mobility	MOBILITY	X	X	X	X	Paanalahti (53), Huang (61), Geyh (74), Chen (59), Cieza (71), Kirchberger (72), Laxe (65), Ewert (73), Chung (93)
d430	Lifting and carrying objects	Mobility	MOBILITY	X	X	X		Paanalahti (53), Geyh (74), Chen (59), Cieza (71), Kirchberger (72), Laxe (65)
d435	Moving objects with lower extremities	Mobility	MOBILITY	X	X	X		Gla¨ssel (57), Kirchberger (72), Laxe (65)
d440	Fine hand use (picking up, grasping)	Upper extremity functioning	MOBILITY	X	X	X	X	Paanalahti (53), Huang (61), Geyh (74), Chen (59), Laxe (65), Ewert (73), Chung (93)
d445	Hand and arm use	Upper extremity functioning	MOBILITY	X	X	X	X	Paanalahti (53), Huang (61), Geyh (74), Chen (59), Kirchberger (72), Cieza (71), Laxe (65), Ewert (73)
d450	Walking	Ambulation	MOBILITY	X	X	X		Paanalahti (53), Huang (61), Geyh (74), Chen (59), Kirchberger (72), Laxe (65), Chung (93)
d455	Moving around	Mobility	MOBILITY	X	X	X		Paanalahti (53), Geyh (74), Chen (59), Cieza (71), Kirchberger (72), Laxe (65), Chung (93)
d460	Moving around in different locations	Mobility	MOBILITY	X	X			Paanalahti (53), Huang (61), Geyh (74), Chen (59)
d465	Moving around using equipment	Mobility	MOBILITY	X	X	X	X	Paanalahti (53), Geyh (74), Chen (59), Cieza (71), Kirchberger (72), Laxe (65), Ewert (73)
d470	Using transportation	Mobility	MOBILITY	X	X	X		Huang (61), Geyh (74), Chen (59), Kirchberger (72), Laxe (65), Chung (93)
d475	Driving	Mobility	MOBILITY	X	X	X		Paanalahti (53), Geyh (74), Cieza (71), Kirchberger (72), Laxe (65)
d510	Washing oneself	Self care	SELF-CARE	X	X	X	X	Paanalahti (53), Geyh (74), Cieza (71), Kirchberger (72), Laxe (65), Ewert (73)
d520	Caring for body parts	Self care	SELF-CARE	X	X	X	X	Paanalahti (53), Geyh (74), Cieza (71), Kirchberger (72), Laxe (65), Ewert (73)
d530	Toileting	Self care	SELF-CARE	X	X	X	X	Paanalahti (53), Huang (61), Geyh (74), Chen (59),Kirchberger (72), Cieza (71),Laxe (65), Ewert (73)
d540	Dressing	Self care	SELF-CARE	X	X	X	X	Paanalahti (53), Huang (61), Geyh (74), Chen (59),Kirchberger (72), Cieza (71),Laxe (65), Ewert (73)
d550	Eating	Self care	SELF-CARE	X	X	X	X	Paanalahti (53), Huang (61), Geyh (74), Chen (59),Kirchberger (72), Cieza (71),Laxe (65), Ewert (73), Chung (93)
d560	Drinking	Self care	SELF-CARE		X	X	X	Chen (59),Kirchberger (72), Cieza (71),Laxe (65), Ewert (73)
d570	Looking after one’s health	Self care	SELF-CARE	X	X	X		Paanalahti (53), Huang (61), Geyh (74), Chen (59),Kirchberger (72), Cieza (71), Laxe (65), Chung (93)
d610	Acquiring a place to live	Housing	DOMESTIC LIFE		X			Kirchberger (72), Cieza (71)
d620	Acquisition of goods and services	Activities of daily living	DOMESTIC LIFE		X	X		Paanalahti (53), Geyh (74), Cieza (71), Kirchberger (72), Laxe (65), Chung (93)
d630	Preparing meals	Activities of daily living	DOMESTIC LIFE		X	X		Paanalahti (53), Geyh (74), Cieza (71), Kirchberger (72), Laxe (65), Chung (93)
d640	Doing housework	Activities of daily living	DOMESTIC LIFE		X	X		Paanalahti (53), Geyh (74), Cieza (71), Kirchberger (72), Laxe (65), Chung (93)
d650	Caring for household objects	Activities of daily living	DOMESTIC LIFE		X			Cieza (71)
d660	Assisting others	Social participation	DOMESTIC LIFE		X	X		Paanalahti (53), Cieza (71), Kirchberger (72), Laxe (65)
d710	Basic interpersonal interactions	Social communication	INTERPERSONAL INTERACTIONS AND RELATIONSHIPS	X		X		Paanalahti (53), Huang (61), Geyh (74), Laxe (65), Chung (93)
d720	Complex interpersonal interactions	Social communication	INTERPERSONAL INTERACTIONS AND RELATIONSHIPS	X	X	X		Paanalahti (53),Cieza (71), Laxe (65), Chung (93)
d730	Relating with strangers	Social communication	INTERPERSONAL INTERACTIONS AND RELATIONSHIPS			X		Laxe (65), Chung (93)
d740	Formal relationships	Relationships and social support	INTERPERSONAL INTERACTIONS AND RELATIONSHIPS			X		Laxe (65)
d750	Informal social relationship	Relationships and social support	INTERPERSONAL INTERACTIONS AND RELATIONSHIPS	X	X	X		Paanalahti (53), Geyh (74), Cieza (71), Laxe (65), Chung (93)
d760	Family relationships	Relationships and social support	INTERPERSONAL INTERACTIONS AND RELATIONSHIPS	X	X	X	X	Paanalahti (53), Geyh (74), Cieza (71), Kirchberger (72), Laxe (65), Ewert (73), Chung (93)
d770	Intimate relationships	Relationships and social support	INTERPERSONAL INTERACTIONS AND RELATIONSHIPS	X	X	X		Paanalahti (53), Geyh (74), Cieza (71), Kirchberger (72), Laxe (65), Chung (93)
d810	Informal education	Education	MAJOR LIFE AREAS		X			Cieza (71)
d820	School education	Education	MAJOR LIFE AREAS		X			Cieza (71)
d825	Vocational training	Education	MAJOR LIFE AREAS		X	X		Cieza (71), Laxe (65), Chung (93)
d830	Higher education	Education	MAJOR LIFE AREAS		X	X		Cieza (71), Laxe (65), Chung (93)
d840	Apprenticeship (work preparation)	Employement	MAJOR LIFE AREAS		X	X		Cieza (71), Laxe (65), Chung (93)
d845	Acquiring, keeping and terminating a job	Employment	MAJOR LIFE AREAS	X		X		Paanalahti (53), Geyh (74), Cieza (71), Laxe (65), Chung (93)
d850	Remunerative employment	Employment	MAJOR LIFE AREAS	X	X	X		Geyh (74), Cieza (71), Kirchberger (72), Laxe (65), Chung (93)
d855	Non-remunerative employment	Employment	MAJOR LIFE AREAS	X		X		Geyh (74), Laxe (65), Chung (93)
d860	Basic economic transactions	Managing finances	MAJOR LIFE AREAS	X		X		Geyh (74), Laxe (65), Chung (93)
d865	Complex economic transactions	Managing finances	MAJOR LIFE AREAS			X		Laxe (65), Chung (93)
d870	Economic self-sufficiency	Independence	MAJOR LIFE AREAS	X	X	X		Geyh (74), Cieza (71), Kirchberger (72), Laxe (65), Chung (93)
d910	Community life	Social participation	COMMUNITY, SOCIAL AND CIVIC LIFE	X	X	X		Paanalahti (53), Geyh (74), Cieza (71), Laxe (65), Chung (93)
d920	Recreation and leisure	Social participation	COMMUNITY, SOCIAL AND CIVIC LIFE	X	X	X		Paanalahti (53), Geyh (74), Cieza (71), Kirchberger (72), Laxe (65), Chung (93)
d930	Religion and spirituality	Spirituality	COMMUNITY, SOCIAL AND CIVIC LIFE		X	X		Kirchberger (72), Laxe (65)
d940	Human rights	Social structures	COMMUNITY, SOCIAL AND CIVIC LIFE		X		X	Cieza (71)
d1750	Solving simple problems	Executive function	LEARNING AND APPLYING KNOWLEDGE	X				Huang (61)
d3151	Writing messages	Social communication	COMMUNICATION	X				Huang (61)
d4100	Lying down	Mobility	MOBILITY		X			Cieza (71), Kirchberger (72)
d4102	Kneeling	Mobility	MOBILITY		X			Cieza (71)
d4103	Sitting	Mobility	MOBILITY		X			Cieza (71), Kirchberger (72)
d4104	Standing	Mobility	MOBILITY		X			Cieza (71), Kirchberger (72)
d4105	Bending	Mobility	MOBILITY		X			Cieza (71), Kirchberger (72)
d4106	Shifting the body’s center of gravity	Vestibular/Balance	MOBILITY		X			Cieza (71), Kirchberger (72)
d4153	Maintaining a sitting position	Vestibular/Balance	MOBILITY		X			Kirchberger (72)
d4154	Maintaining a standing position	Vestibular/Balance	MOBILITY		X			Kirchberger (72)
d4400	Picking up	Upper extremity functioning	MOBILITY		X			Cieza (71), Kirchberger (72)
d4401	Grasping	Upper extremity functioning	MOBILITY		X			Cieza (71), Kirchberger (72)
d4402	Manipulating	Upper extremity functioning	MOBILITY		X			Cieza (71), Kirchberger (72)
d4403	Releasing	Upper extremity functioning	MOBILITY		X			Cieza (71), Kirchberger (72)
d4450	Pulling	Upper extremity functioning	MOBILITY		X			Cieza (71), Kirchberger (72)
d4451	Pushing	Upper extremity functioning	MOBILITY		X			Cieza (71), Kirchberger (72)
d4452	Reaching	Upper extremity functioning	MOBILITY		X			Cieza (71), Kirchberger (72)
d4453	Turning or twisting the hands or arms	Upper extremity functioning	MOBILITY		X			Cieza (71), Kirchberger (72)
d4454	Throwing	Upper extremity functioning	MOBILITY		X			Cieza (71)
d4455	Catching	Upper extremity functioning	MOBILITY		X			Kirchberger (72)
d4500	Walking short distances	Ambulation	MOBILITY		X			Cieza (71), Kirchberger (72)
d4501	Walking long distances	Ambulation	MOBILITY		X			Cieza (71), Kirchberger (72)
d4502	Walking on different surfaces	Ambulation	MOBILITY		X			Cieza (71), Kirchberger (72)
d4503	Walking around obstacles	Ambulation	MOBILITY		X			Cieza (71), Kirchberger (72)
d4600	Moving around within the home	Mobility	MOBILITY		X			Cieza (71), Kirchberger (72)
d4601	Moving around within buildings other than home	Mobility	MOBILITY		X			Cieza (71), Kirchberger (72)
d4602	Moving around outside the home and other buildings	Mobility	MOBILITY		X			Cieza (71), Kirchberger (72)
d5300	Regulating urination	Bowel and bladder	SELF-CARE	X	X			Huang (61), Cieza (71), Kirchberger (72)
d5301	Regulating defecation	Bowel and bladder	SELF-CARE	X	X			Huang (61), Cieza (71), Kirchberger (72)
d5302	Menstrual care	Self care	SELF-CARE	X	X			Huang (61), Cieza (71), Kirchberger (72)
d6504	Maintaining assistive devices	Activities of daily living	DOMESTIC LIFE	X				Gla¨ssel (57)
Environmental factors
e110	Products or substances for personal consumption	Access to consumables	PRODUCTS AND TECHNOLOGY	X	X		X	Paanalahti (53), Geyh (74), Cieza (71), Kirchberger (72), Ewert (73)
e115	Products and technology for personal use in daily living	Assistive technology	PRODUCTS AND TECHNOLOGY	X	X	X	X	Paanalahti (53), Huang (61), Geyh (74), Cieza (71), Kirchberger (72) Laxe (65), Ewert (73), Chung (93)
e120	Products and technology for personal indoor and outdoor mobility and transportation	Assistive technology	PRODUCTS AND TECHNOLOGY	X	X	X	X	Paanalahti (53), Huang (61), Geyh (74), Cieza (71), Kirchberger (72) Laxe (65), Ewert (73), Chung (93)
e125	Products and technology for communication	Assistive technology	PRODUCTS AND TECHNOLOGY	X	X	X	X	Paanalahti (53), Huang (61), Geyh (74), Cieza (71), Kirchberger (72), Laxe (65), Ewert (73)
e130	Products and technology for education	Assistive technology	PRODUCTS AND TECHNOLOGY		X			Cieza (71), Kirchberger (72)
e135	Products and technology for employment	Assistive technology	PRODUCTS AND TECHNOLOGY	X	X	X		Huang (61), Geyh (74), Kirchberger (72) Laxe (65)
e140	Products and technology for culture recreation and sport	Assistive technology	PRODUCTS AND TECHNOLOGY	X	X			Paanalahti (53), Cieza (71), Kirchberger (72)
e150	Design, construction and building products and technology of buildings for public use	Accessible environment	PRODUCTS AND TECHNOLOGY	X	X	X	X	Paanalahti (53), Geyh (74), Cieza (71), Kirchberger (72), Laxe (65), Ewert (73), Chung (93)
e155	Design, construction and building products and technology of buildings for private use	Accessible environment	PRODUCTS AND TECHNOLOGY	X	X	X		Paanalahti (53), Geyh (74), Cieza (71), Kirchberger (72) Laxe (65)
e160	Products and technology of land development	Accessible environment	PRODUCTS AND TECHNOLOGY		X	X		Cieza (71), Laxe (65)
e165	Assets	Financial security	PRODUCTS AND TECHNOLOGY	X	X			Geyh (74), Cieza (71), Kirchberger (72) Laxe (65)
e210	Physical geography	Environment	NATURAL ENVIRONMENT AND HUMAN-MADE CHANGES TO ENVIRONMENT	X		X		Geyh (74), Laxe (65), Chung (93)
e215	Population	Environment	NATURAL ENVIRONMENT AND HUMAN-MADE CHANGES TO ENVIRONMENT	X				Paanalahti (53)
e225	Climate	Environment	NATURAL ENVIRONMENT AND HUMAN-MADE CHANGES TO ENVIRONMENT	X				Paanalahti (53)
e240	Light	Environment	NATURAL ENVIRONMENT AND HUMAN-MADE CHANGES TO ENVIRONMENT				X	Ewert (73)
e250	Sound	Environment	NATURAL ENVIRONMENT AND HUMAN-MADE CHANGES TO ENVIRONMENT			X		Laxe (65), Ewert (73)
e310	Immediate family	Relationships and social support	SUPPORT AND RELATIONSHIPS	X	X	X	X	Paanalahti (53), Geyh (74), Kirchberger (72), Cieza (71), Laxe (65), Ewert (73), Chung (93)
e315	Extended family	Relationships and social support	SUPPORT AND RELATIONSHIPS	X	X	X	X	Paanalahti (53), Geyh (74), Cieza (71), Kirchberger (72), Laxe (65), Ewert (73)
e320	Friends	Relationships and social support	SUPPORT AND RELATIONSHIPS	X	X	X	X	Paanalahti (53), Geyh (74), Cieza (71), Kirchberger (72), Laxe (65), Ewert (73), Chung (93)
e325	Acquaintances, peers, colleagues, neighbours and community members	Relationships and social support	SUPPORT AND RELATIONSHIPS	X	X	X		Paanalahti (53), Geyh (74), Cieza (71), Kirchberger (72), Laxe (65), Chung (93)
e330	People in positions of authority	Relationships and social support	SUPPORT AND RELATIONSHIPS	X	X	X		Huang (61), Cieza (71), Kirchberger (72), Laxe (65), Chung (93)
e340	Personal care providers and personal assistants	Relationships and social support	SUPPORT AND RELATIONSHIPS	X	X	X		Paanalahti (53), Huang (61), Geyh (74), Chen (59), Cieza (71), Kirchberger (72), Laxe (65)
e355	Health professionals	Relationships and social support	SUPPORT AND RELATIONSHIPS	X	X	X	X	Paanalahti (53), Geyh (74), Chen (59), Cieza (71), Kirchberger (72), Laxe (65), Ewert (73), Chung (93)
e360	Health related professionals	Relationships and social support	SUPPORT AND RELATIONSHIPS	X	X	X	X	Paanalahti (53), Geyh (74), Cieza (71), Kirchberger (72), Laxe (65), Ewert (73), Chung (93)
e410	Individual attitudes of immediate family members	Attitude of others	ATTITUDES	X	X	X	X	Paanalahti (53), Geyh (74), Chen (59), Cieza (71), Kirchberger (72), Laxe (65), Ewert (73), Chung (93)
e415	Individual attitudes of extended family members	Attitude of others	ATTITUDES		X	X	X	Paanalahti (53), Geyh (74), Cieza (71), Kirchberger (72), Laxe (65), Ewert (73), Chung (93)
e420	Individual attitudes of friends	Attitude of others	ATTITUDES	X	X	X	X	Paanalahti (53), Geyh (74), Cieza (71), Kirchberger (72), Laxe (65), Ewert (73)
e425	Individual attitudes of acquaintances, peers, colleagues, neighbours and community members	Attitude of others	ATTITUDES	X	X	X		Paanalahti (53), Geyh (74), Cieza (71), Laxe (65), Chung (93)
e430	Individual attitudes of people in positions of authority	Attitude of others	ATTITUDES	X				Huang (61)
e440	Individual attitudes of personal care providers and personal assistants	Attitude of others	ATTITUDES	X	X	X		Paanalahti (53), Geyh (74), Chen (59), Cieza (71), Kirchberger (72), Laxe (65)
e450	Individual attitudes of health professionals	Attitude of others	ATTITUDES	X	X	X	X	Geyh (74), Chen (59), Cieza (71), Kirchberger (72), Laxe (65), Ewert (73), Chung (93)
e455	Individual attitudes of immediate family members	Attitude of others	ATTITUDES	X	X	X	X	Geyh (74), Cieza (71), Laxe (65), Ewert (73), Chung (93)
e460	Societal attitudes	Attitude of others	ATTITUDES	X	X	X		Huang (61), Chen (59), Cieza (71), Kirchberger (72), Laxe (65), Chung (93)
e465	Social norms, practices and ideologies	Attitude of others	ATTITUDES		X		X	Cieza (71), Ewert (73)
e510	Services, systems and policies for consumption (e.g., food, water, drugs)	Social structures	SERVICES, SYSTEMS AND POLICIES		X			Cieza (71)
e515	Architecture and construction services, systems and policies	Social structures	SERVICES, SYSTEMS AND POLICIES	X	X	X		Paanalahti (53), Geyh (74), Cieza (71), Kirchberger (72), Laxe (65)
e525	Housing services, systems and policies	Social structures	SERVICES, SYSTEMS AND POLICIES	X	X	X		Paanalahti (53), Geyh (74), Cieza (71), Kirchberger (72), Laxe (65)
e530	Utilities services, systems and policies	Social structures	SERVICES, SYSTEMS AND POLICIES		X			Cieza (71)
e535	Communication services, systems and policies	Social structures	SERVICES, SYSTEMS AND POLICIES	X	X	X		Paanalahti (53), Geyh (74), Cieza (71), Laxe (65)
e540	transportation services, systems and policies	Social structures	SERVICES, SYSTEMS AND POLICIES	X	X	X		Paanalahti (53), Geyh (74), Cieza (71), Kirchberger (72), Laxe (65), Chung (93)
e550	Legal services, systems and policies	Social structures	SERVICES, SYSTEMS AND POLICIES	X	X	X	X	Paanalahti (53), Geyh (74), Cieza (71), Laxe (65), Ewert (73)
e555	Associations and organizational services, systems and policies	Social structures	SERVICES, SYSTEMS AND POLICIES	X	X			Geyh (74), Cieza (71), Kirchberger (72)
e560	media systems, services and policies	Social structures	SERVICES, SYSTEMS AND POLICIES	X				Paanalahti (53)
e570	Social security, services, systems and policies	Social structures	SERVICES, SYSTEMS AND POLICIES	X	X	X		Paanalahti (53), Geyh (74), Cieza (71), Kirchberger (72), Laxe (65), Ewert (73), Chung (93)
e575	General social support services, systems and policies	Social structures	SERVICES, SYSTEMS AND POLICIES	X	X	X		Paanalahti (53), Huang (61), Geyh (74), Chen (59), Cieza (71), Kirchberger (72), Laxe (65), Chung (93)
e580	Health services, systems and policies	Social structures	SERVICES, SYSTEMS AND POLICIES	X	X	X		Paanalahti (53), Geyh (74), Chen (59), Cieza (71), Kirchberger (72), Laxe (65), Ewert (73), Chung (93)
e585	Education and training services, systems and policies	Social structures	SERVICES, SYSTEMS AND POLICIES		X	X		Cieza (71), Laxe (65), Chung (93)
e590	Labour and employment services, systems and policies	Social structures	SERVICES, SYSTEMS AND POLICIES	X	X	X		Paanalahti (53), Huang (61), Geyh (74), Cieza (71), Laxe (65), Chung (93)
e1100	Food	Access to consumables	PRODUCTS AND TECHNOLOGY			X		Laxe (65), Chung (93)
e1101	Drugs	Access to consumables	PRODUCTS AND TECHNOLOGY			X		Laxe (65)
e1108	Non-medical drugs and alcohol	Access to consumables	PRODUCTS AND TECHNOLOGY			X		Laxe (65), Chung (93)
e1401	Assistive products and technology for culture, recreation, and sport	Assistive technology	PRODUCTS AND TECHNOLOGY	X				Gla¨ssel (57)
Body structures
s110	Structure of brain		STRUCTURES OF THE NERVOUS SYSTEM	X		X	X	Paanalahti (53), Geyh (74), Laxe (65), Ewert (73), Chung (93)
s120	Spinal cord and related structures		STRUCTURES OF THE NERVOUS SYSTEM		X		X	Chen (59), Kirchberger (72), Cieza (71), Ewert (73)
s235	Vestibular functions		THE EYE, EAR AND RELATED STRUCTURES	X				Paanalahti (53)
s410	Structure of cardiovascular system		STRUCTURES OF THE CARDIOVASCULAR, IMMUNOLOGICAL AND RESPIRATORY SYSTEMS	X			X	Geyh (74), Ewert (73)
s430	Structure of respiratory system		STRUCTURES OF THE CARDIOVASCULAR, IMMUNOLOGICAL AND RESPIRATORY SYSTEMS		X		X	Chen (59), Kirchberger (72), Cieza (71), Ewert (73)
s610	Structure of urinary system		STRUCTURES RELATED TO THE GENITOURINARY AND REPRODUCTIVE SYSTEMS		X			Chen (59), Kirchberger (72), Cieza (71)
s710	Attention functions		STRUCTURES RELATED TO MOVEMENT		X	X	X	Kirchberger (72), Laxe (65), Ewert (73), Chung (93)
s720	Structure of shoulder region		STRUCTURES RELATED TO MOVEMENT	X	X			Paanalahti (53), Geyh (74), Kirchberger (72), Cieza (71)
s730	Structure of upper extremity		STRUCTURES RELATED TO MOVEMENT	X	X			Paanalahti (53), Geyh (74), Chen (59), Kirchberger (72)
s740	Structure of pelvic region		STRUCTURES RELATED TO MOVEMENT	X	X			Gla¨ssel (57), Kirchberger (72)
s750	Structure of lower extremity		STRUCTURES RELATED TO MOVEMENT	X	X			Paanalahti (53), Geyh (74), Chen (59), Kirchberger (72)
s760	Structure of trunk		STRUCTURES RELATED TO MOVEMENT	X	X			Gla¨ssel (57), Geyh (74), Kirchberger (72)
s770	Additional musculoskeletal structures related to movement		STRUCTURES RELATED TO MOVEMENT	X				Gla¨ssel (57)
s810	Structure of areas of skin		SKIN AND RELATED STRUCTURES	X	X			Geyh (74), Kirchberger (72), Cieza (71)
s1201	Spinal cord and related structures		STRUCTURES OF THE NERVOUS SYSTEM		X			Cieza (71), Kirchberger (72)
s7300	Upper extremity		STRUCTURES RELATED TO MOVEMENT		X			Cieza (71)
s7301	Lower extremity		STRUCTURES RELATED TO MOVEMENT		X			Cieza (71)
s7302	Joints of upper and lower extremities		STRUCTURES RELATED TO MOVEMENT		X			Cieza (71)
s7500	Structure of the head and neck region		STRUCTURES RELATED TO MOVEMENT		X			Cieza (71)
s7501	Structure of shoulder region		STRUCTURES RELATED TO MOVEMENT		X			Cieza (71)
s7700	Bones		STRUCTURES RELATED TO MOVEMENT	X				Gla¨ssel (57)
s7701	Joints		STRUCTURES RELATED TO MOVEMENT	X				Gla¨ssel (57)
s7702	Muscles		STRUCTURES RELATED TO MOVEMENT	X				Gla¨ssel (57)
s7703	Extra-articular ligaments, fasciae, extramuscular aponeuroses, retinacula, septa, bursae, unspecified		STRUCTURES RELATED TO MOVEMENT	X				Gla¨ssel (57)
s12000	Cervical spinal cord		STRUCTURES OF THE NERVOUS SYSTEM		X			Cieza (71), Kirchberger (72)
s12001	Thoracic spinal cord		STRUCTURES OF THE NERVOUS SYSTEM		X			Cieza (71), Kirchberger (72)
s12002	Lumbar spinal cord		STRUCTURES OF THE NERVOUS SYSTEM		X			Cieza (71), Kirchberger (72)
s12003	Sacral spinal cord		STRUCTURES OF THE NERVOUS SYSTEM		X			Cieza (71), Kirchberger (72)
Personal factors
Personal factor	A coping style of “I take it as it comes”	Coping and resilience	General patterns of experience and behavior	X				Paanalahti (53)
Personal factor	Autonomy, independence	Independence	General patterns of experience and behavior	X				Gla¨ssel (57)
Personal factor	Brain plasticity/recovery	Health status (including recovery and secondary complications)	Personal history and biography	X				Gla¨ssel (57)
Personal factor	Self-concept, self-perception	Cognition	Personal characteristics	X				Gla¨ssel (57)
Personal factor	Endurance/discipline, hardiness	Coping and resilience	General patterns of experience and behavior	X				Gla¨ssel (57)
Personal factor	Coping	Coping and resilience	General patterns of experience and behavior	X				Gla¨ssel (57)
Personal factor	Optimistic/positive attitude	Personal characteristic	Thoughts and beliefs	X				Gla¨ssel (57)
Personal factor	Compliance	Self-management	General patterns of experience and behavior	X				Gla¨ssel (57)
Personal factor	Self-management	Self-management	General patterns of experience and behavior	X				Gla¨ssel (57)
Personal factor	Illness knowledge	Personal characteristic	Thoughts and beliefs	X				Gla¨ssel (57)
Personal factor	Problems/worries/ uncertainty about future	Emotional functioning	Feelings	X				Gla¨ssel (57)
Personal factor	Sense of mastery	Self-management	Thoughts and beliefs	X				Gla¨ssel (57)
Personal factor	Life values, life goals, lifestyle	Quality of life	Thoughts and beliefs	X				Gla¨ssel (57)

## Sheet: Meaningful outcomes definitions
Meaninful Outcome	Definition
Access to consumables	Availability and ability to obtain essential goods and services needed for daily living.
Accessible environment	Physical and social environments designed to be usable by people with diverse abilities.
Activities of daily living	Ability to perform household/domestic tasks.
Ambulation	Ability to walk or move from place to place using the lower extremities, with or without aids.
Assistive technology	Devices or tools that support functioning, independence, or participation.
Attitudes of others	Beliefs, perceptions, and behaviors of others that influence disability.
Balance / Vestibular function	Ability to maintain body stability and orientation, including experiences of dizziness
Blood pressure	The force of circulating blood on the walls of arteries, indicating cardiovascular health.
Bone density	Strength and mineral content of bones, related to fracture risk.
Bowel and bladder function	Control and regulation of bowel and urinary elimination.
Cardiovascular function	Functioning of the heart and blood vessels to circulate blood effectively.
Caregiver burden	Physical, emotional, and practical strain experienced by those providing care.
Cognition	Mental processes such as attention, memory, reasoning, and problem solving.
Communication	Ability to understand and convey information through verbal, non-verbal, or written means.
Coping and resilience	Capacity to manage stress, adapt to challenges, and recover from adversity.
Health status (including recovery and secondary complications)	Overall health status, including recovery trajectory and presence of secondary conditions, and disability levels.
Education	Participation in learning activities and educational attainment.
Psychological functioning	Ability to experience, regulate, and express emotions, including degree of mental health.
Employment	Participation in paid or unpaid work roles.
Endocrine functions	Hormonal regulation affecting growth, metabolism, and bodily systems.
Endurance / fatigue	Capacity to sustain physical or mental activity and level of tiredness, sleep function.
Environment	Physical, social, and institutional surroundings influencing functioning and participation.
Falls incidence	Occurrence of unintentional events resulting in coming to rest on the ground or lower level.
Financial security	Stability and adequacy of financial resources to meet needs.
Hearing	Ability to detect and interpret sounds.
Housing	Availability and suitability of living arrangements.
Immune system	Body’s ability to defend against illness and infection.
Independence	Ability to manage daily life with minimal reliance on others.
Knowledge and beliefs around falling and balance	Understanding and perceptions related to balance, fall risk and prevention.
Managing finances	Ability to budget, pay bills, and handle financial matters.
Mobility	Ability to move within one’s environment, including transfers.
Neuro-musculoskeletal functioning	Integrated functioning of the nervous system, muscles, and joints that enables controlled, coordinated, and physically possible movement and posture.
Pain	Subjective experience of physical discomfort or distress.
Personal characteristic	Individual traits such as personality, temperament, illness knowledge, and self-perception.
Processing numerical information	Ability to understand and work with numbers and quantities.
Quality of life	Overall perception of well-being across physical, emotional, and social domains.
Self-care	Ability to manage basic self-care tasks such as bathing, dressing, and feeding.
Self-management	Ability to manage symptoms, treatments, and lifestyle changes related to health.
Sensation	Ability to perceive touch, temperature, pain, and other sensory input.
Sexuality and reproduction	Sexual health, identity, and reproductive functioning.
Skin	Integrity and health of the skin, including wound healing and protection.
Sleep	Quality and quantity of rest and restorative sleep.
Smell	Ability to detect and identify odors.
Social communication	Ability to communicate in social contexts.
Social participation	Involvement in community, family, and social activities.
Relationships and social support	Presence and quality of supportive social connections.
Social structures	Policies, institutions, and systems shaping access and opportunities.
Spirituality	Sense of meaning, purpose, or connection beyond oneself.
Upper extremity functioning	Use of arms and hands for reaching, grasping, and manipulation.
Vision	Ability to see and process visual information.

## Sheet: Measures 
Outcome Measure	Construct (as described by measure developers)	ICF Chapter	Meaningful outcome	Type of measure	Stroke	SCI	TBI	Neurologic conditions	Psychometric Properties (as described by the authors)	Recommended by (first author)
All-cause mortality	Survival	e2 Natural environment and human-made Chan (91)ges to environment (e2150 Demographic Chan (91)ge)	Health status (including recovery and secondary complications)	Chart review variables	X				Not described	Salinas (52)
After your hospitalization for stroke, have you been told by a doctor that you have had a new stroke	Self-report of new stroke after admission	i5 Thoughts and beliefs (i5102 Knowledge and concepts related to one’s health condition)	Health status (including recovery and secondary complications)	Chart review variables	X				Not described	Salinas (52)
After your hospitalization for stroke, have you smoked tobacco or cigarettes?	Adherence to smoking cessation advice	i7 General patterns of experience and behaviour (i74011 General behaviour patterns)	Health status (including recovery and secondary complications)	Chart review variables	X				Not described	Salinas (52)
Did the patient develop symptomatic ICH after treatment of ischemic stroke with thrombolysis?	Symptomatic ICH after thrombolysis	b4 Functions of the cardiovascular, haematological, immunological and respiratory systems (b4158 Blood vessel functions, other specified)	Health status (including recovery and secondary complications)	Chart review variables	X				Not described	Salinas (52)
Patient Reported Outcomes Measurement Information System 10-Question Short Form (PROMIS-10)	Global physical and mental health	b1 Mental functions d4 Mobility b2 Sensory functions and pain b4 Functions of the cardiovascular, haematological, immunological and respiratory systems (b4552 Fatiguability) d7 Interpersonal interactions and relationships d9 Community, social and civic life	Quality of Life	Patient-reported	X				Minimal floor & ceiling effects & reliable longitudinal data collection.	Salinas (52)
Are you able to ambulate?	Mobility	d4 Mobility	Ambulation	Chart review variables	X				Not described	Salinas (52)
Do you receive help from anybody to go to the toilet?	Self-care and grooming	d5 Self care	Self-care	Patient-reported	X				Not described	Salinas (52)
Do you receive help with dressing/ undressing?	Self-care and grooming	d5 Self care	Self-care	Patient-reported	X				Not described	Salinas (52)
Do you need a tube for feeding?	Feeding	d5 Self care	Self-care	Patient-reported	X				Not described	Salinas (52)
Modified Rankin Scale (mRS)	Assessment of handicap	d2 General tasks and demands d4 Mobility d5 Self care	Health status (including recovery and secondary complications)	Patient-reported	X				Validated & easy to administer	Salinas (52), Kwakkel (85) & Rymer (87)
Do you have problems with communication or understanding?	Ability to communicate	d3 Communication b1 Mental functions	Communication	Patient-reported	X				Not described	Salinas (52)
Fugl-Meyer Assessment (FMA) [FMA-UE for neurologic conditions]	Motor function, balance, some sensation qualities and joint function	Sensory functions and pain, neuromusculoskeletal and movement-related functions	Neuro-musculoskeletal functioning (somewhat pain, sensory functions)	Clinician-reported	X			X	FMA-LE: Intra-rater/ Inter-rater reliability (ICC)= 0.99/ 0.81-0.96, high internal consistency and test-retest reliability, as well as excellent responsiveness. Support in the literature for face and content validity of the FM-LE. FMA-UE: excellent psychometric properties, high inter-rater reliability, excellent test-retest reliability and responsiveness, substantial evidence for the validity of …	Bushnell (54), Madroñero-Miguel (83), Van Criekinge (84), Pohl (56), Lee (62) (62), Sullivan (78) & Prange-Lasonder (69) Peppel (51), Millar (75), Kwakkel (85)
Wolf Motor Function Test (WMFT)	Upper extremity performance	Neuromusculoskeletal and movement-related functions, Mobility	Upper extremity functioning, neuro-musculoskeletal functioning,	Clinician-reported	X				Excellent psychometric properties, high inter-rater reliability, excellent test-retest reliability, evidence for responsiveness, substantial evidence for validity & moderate construct validity. An established anchor-based MCID., best psychometric properties (reliability, responsiveness, validity and minimal clinically important difference) according to the authors, content validity of individual …	Madroñero-Miguel (83), Millar (75) (75)
Action Research Arm Test (ARAT)	Upper extremity performance	Neuromusculoskeletal and movement-related functions, Mobility	Upper extremity functioning, neuro-musculoskeletal functioning	Clinician-reported	X	X	X	X	Excellent inter-rater & test-retest reliability, strong evidence of responsiveness & evidence for the validity. An established anchor-based MCID, feasible (attending to validity criteria, intra- and inter-rater reliability and ability to detect Chan (91)ge) and excellent concurrent validity and are highly sensitive to Chan (91)ge according to the authors; No psychometric property data is publishe…	Pohl (56), Madroñero-Miguel (83), Prange-Lasonder (69), Millar (75), Kahn (92), Kwakkel (94)
10 Metre Walk Test (10 MWT)	Walking speed	d4 Mobility	Ambulation	Clinician-reported	X	X	X	X	Excellent internal consistency & test-retest reliability; Intra-rater/ Inter-rater reliability (ICC) = 0.87-0.99/ 0.97-0.99; 10 meter Walk Test acute samples: Substantial meaningful Chan (91)ge (decline) = 0.01 m/s (anchor-stairs) or 0.10 m/s (anchor-walk block) (depending on anchor); SEM = 0.04 m/s, floor ceilings: On admission 67%; on discharge 26%; 10 meter Walk Test chronic stable samples: Te…	Pohl (56), Richards (60), Sullivan (78), Moore (50), McCulloch (79), Van Criekinge (84), van Schaik (86), Chan (91) (91), Kahn (92), Kwakkel (94)
6-minute walk test (6MWT)	Functional capacity	d4 Mobility	Ambulation; endurance/fatigue	Clinician-reported	X	X	X	X	Excellent test-retest reliability; 6-min Walk Test acute samples: Substantial meaningful Chan (91)ge = 21 m (anchor-stairs); = 54 m (anchor-walk block); SEM = 22 m; 6-min Walk Test chronic stable samples: Test-retest ICC = 0.98, Test-retest ICC = 0.98, Intrarater ICC = 0.99; Interrater ICC = 0.99; 6-min Walk Test chronic progressive samples: MIC improvement (patient anchor): 21.56 m (whole group)…	Lee (62), Sullivan (78), Richards (60), McCulloch (79), Criekinge (84), Otterman (82), Moore (50), Chan (91), Kahn (92)(92)
Stroke Impact Scale (SIS)	Multidimensional consequences of stroke	b7 NEUROMUSCULOSKELETAL AND MOVEMENT-RELATED FUNCTIONS b1 MENTAL FUNCTIONS d3 COMMUNICATION d5 SELF-CARE d4 MOBILITY d6 DOMESTIC LIFE d9 COMMUNITY, SOCIAL AND CIVIC LIFE i4 FEELINGS	Quality of Life	Patient-reported	X		X		Four SIS subscales have adequate internal consistency and test-retest reliability. Three of the four subscales have low responsiveness. MCIDs have been established for each of the four subscales related to motor function; Intra-rater/ Inter-rater reliability (ICC) = No data/ 0.83-0.89 (Chronic), Intra-rater/ Inter-rater reliability (ICC) = No data/ 0.48-0.94 (Acute to subacute)	Lee (62), Sullivan (78); Richards (60), Criekinge (84) & Madroñero-Miguel (83)
The Western Aphasia Battery Revised (WAB-R) [Western Aphasia Battery-Revised; Aphasia Quotient for moderate to severe TBI]	Linguistic skills and main nonlinguistic skills	b3 VOICE AND SPEECH FUNCTIONS d1 LEARNING AND APPLYING KNOWLEDGE d3 COMMUNICATION	Communication	Clinician-reported	X				High internal consistency (Cronbach’s alpha of total score = 0.91) & excellent test-retest reliability: r >0.90; Detects aphasia; may be used in early recovery; widely known and available; Aphasia quotient is useful to determine aphasia type; useful for pre and post assessment; separate forms for auditory vs reading skills; easy to use. Sensitive to Chan (91)ge; Reliability: Internal consistency:…	Wallace (48) & Honan (76)
General Health Questionnaire (GHQ-12)	Mental well-being	b1 MENTAL FUNCTIONS FEELINGS Thoughts and Beliefs	Mental health	Patient-reported	X				High internal consistency (Cronbach’s alpha of total score = 0.79-0.91 (94-96) & Cronbach’s alpha of subscale scores= 0.80-0.92) & acceptable to excellent test-retest reliability.	Wallace (48)
Stroke and Aphasia Quality of Life Scale (SAQOL-39/39g)	Health-related quality of life (HRQL)	b1 MENTAL FUNCTIONS b3 VOICE AND SPEECH FUNCTIONS d1 LEARNING AND APPLYING KNOWLEDGE d3 COMMUNICATION d4 MOBILITY d5 SELF CARE d7 Interpersonal interactions and relationships, d9 Community, Social, and Civic Life Feelings Thoughts and Beliefs	Quality of Life	Patient-reported	X				High internal consistency (Cronbach’s alpha of total score= 0.93, Cronbach’s alpha of subscale scores= 0.74–0.94). SAQOL-39g: High internal consistency (Cronbach’s alpha of total score= 0.95, Cronbach’s alpha for subscale scores= 0.92-0.95) & good to excellent test-retest reliability (ICC=0.89- 0.98).	Wallace (48)
Falls per person per year	Fall incidence	i3 Personal history and biography (i310 Life events)	Falls	Clinician /patient-reported	X				Not described	O'Malley (49)
Injurious falls per person per year	Injurious fall incidence	i3 Personal history and biography (i310 Life events)	Falls	Clinician /patient-reported	X				Not described	O'Malley (49)
EuroQol-5 Dimensions (EQ – 5D) [EQ-5D-5L for SCI]	Health-related quality of life (HRQL)	b1 MENTAL FUNCTIONS b2 SENSORY FUNCTIONS AND PAIN d5 SELF-CARE d4 MOBILITY d6 DOMESTIC LIFE d8 MAJOR LIFE AREAS d9 COMMUNITY, SOCIAL AND CIVIC LIFE	Quality of Life	Patient-reported	X	X	X		Valid and reliable across multiple conditions and settings & is available in more than 130 languages, good content validity and interrater reliability, Content validity of individual items ≥ 0.75, Content validity ratio = 0.64; Test-retest reliability: good, i.e. variance attributed to “time” = 11%; variance attributed to “health state” = 82%.	O'Malley (49), Mason (58) van Schaik (86), Honan (76), Ponsford (88), Cha (66), Richards (60), Lee (62), Millar (75), Kwakkel (94)
Falls Efficacy Scale (Falls Efficacy Scale-International (FES-I) for stroke)	Falls self-efficacy	i7 General patterns of experience and behaviour b1 MENTAL FUNCTIONS	Knowledge and beliefs around falling	Patient-reported	X	X			Valid and reliable across multiple conditions, has been translated and tested in multiple languages, Content validity of individual items ≥ 0.75. Adequate to excellent reliability and validity along with data to guide interpretation available in geriatric populations. However, there is limited evidence specific to individuals with SCI, Recommendation ratings: 2/4 for acute SCI, 2/4 for subacute S…	O'Malley (49), Kahn (92) & Lee (62)
Direct question ‘Are you afraid of falling?’ and five-point Likert scale: not at all, slightly, moderately, very or extremely.	Fear of falling	i7 General patterns of experience and behaviour b1 MENTAL FUNCTIONS	Knowledge and beliefs around falling	Patient-reported	X				Not described	O'Malley (49)
Direct question ‘Do you think that fear of falling has made you cut down on any activities that you used to do?’ with the following response options: yes, no, don’t know or refused.	Activity curtailment due to fear of falling	d4 MOBILITY d5 SELF-CARE d6 DOMESTIC LIFE Thoughts and beliefs	Knowledge and beliefs around falling	Patient-reported	X				Not described	O'Malley (49)
National Institutes of Health Stroke Scale (NIHSS)	Neurologic deficits	b1 MENTAL FUNCTIONS b2 SENSORY FUNCTIONS AND PAIN b3 VOICE and SPEECH b7 NEUROMUSCULOSKELETAL AND MOVEMENT-RELATED FUNCTIONS d3 COMMUNICATION	Neuro-musculoskeletal functioning (somewhat pain, sensory functions, communication)	Clinician-reported	X				Intra-rater/ Inter-rater reliability (ICC) = 0.9344/ 0.92-0.96	Pohl (56), Rymer (87), Otterman (82), Kwakkel (94)
Timed-Up-and-Go (TUG)	Balance, functional mobility	d4 Mobility	Ambulation	Clinician-reported	X	X			Intra-rater/ Inter-rater reliability (ICC) = 0.99/ 0.81-0.96; SCI: Excellent clinical utility and reliability and validity. Minimal detectable Chan (91)ge (MDC) available in SCI population to help guide interpretation of results (calculated in Lam); however, no data on responsiveness in SCI. Excellent correlations of TUG and 10MWT, however, relationship Chan (91)ges over time. Time needed to comp…	Pohl (56), Lee (62), Sullivan (78),van Schaik (86), Chan (91)
Berg Balance Scale (BBS)	Balance and risk for falls	d4 Mobility	Balance / Vestibular function	Clinician-reported	X	X	X	X	Intra-rater/ Inter-rater reliability (ICC) = 0.97/ 0.95-0.98; Berg Balance Scale, acute samples: Cronbach α = 0.92-0.98, Interrater ICC= 0.95 (total score); weighted k = 0.92 (individual items), Interrater: Mean difference between raters 0.13; LOA < ±1 point ( −0.25, 0.51), Test-retest ICC = 0.92, MDC 90% = 6; MDC 95% = 7; SEM = 2.49, floor effects = 14 d 35%; 30 d = 17.3%; 90 d = 6.5%; 180 d = 5…	Pohl (56), Richards (60), Lee (62), Sullivan (78), Criekinge (84), Peppel (51), McCulloch (79), Moore (50), Chan (91), Kahn (92)
Barthel Index (BI)	Activities of daily living	Self care, Mobility	Self-care, mobility	Clinical or patient-reported	X		X		Intra-rater/ Inter-rater reliability (ICC) = No data/ 0.94,	Pohl (56), Peppel (51), Millar (75)
Functional Independence Measure (FIM)	Activities of daily living	d1 MENTAL FUNCTIONS d3 COMMUNICATION d4 MOBILITY d5 SELF-CARE d7 Interpersonal interactions and relationships e1 PRODUCTS AND TECHNOLOGY e3 SUPPORT AND RELATIONSHIPS	self-care, mobility, communication, cognition, bowel & bladder	Clinician-reported	X	X	X		Intra-rater/ Inter-rater reliability (ICC) = No data/ 0.92-0.95, Content validity of individual items ≥ 0.75; FIM Cognitive subscale: low correlation between the Cog-FIM and mental and physical health measures, suggesting discriminant validity. Ceiling effects may limit the FIM's utility for longitudinal studies of TBI, although ceiling effects are less extreme for the Cog-FIM versus the Motor FI…	Pohl (56), Richards (60), Lee (62), Sullivan (78), McCulloch (79), Ponsford (88), Wilde (81), Millar (75) , Kahn (92)
CollaborRATE	Shared decision- making	i5 Thoughts and beliefs (i5107 Knowledge and concepts related to services, systems, and policies & i5607 Personal evaluations related to services, systems, and policies) e3 Support and relationships e4 ATTITUDES	process measure	Patient-reported	X				Good content validity and interrater reliability as stated by the authors	Mason (58)
Integrated Palliative Outcome Scale	Patient's important concerns in relation to symptoms, and also extending to information needs, practical concerns, anxiety or low mood, family anxieties and overall feeling of being at peace	b1 MENTAL FUNCTIONS b2 SENSORY FUNCTIONS AND PAIN d4 MOBILITY b4 FUNCTIONS OF THE CARDIOVASCULAR, HAEMATOLOGICAL, IMMUNOLOGICAL AND RESPIRATORY SYSTEMS b5 FUNCTIONS OF THE DIGESTIVE, METABOLIC AND ENDOCRINE SYSTEMS e3 Support and relationships e4 ATTITUDES Feelings	Quality of Life, process measure, Relationships and social support	Clinical or patient-reported	X				Good content validity and interrater reliability as stated by the authors	Mason (58)
Distress Thermometer	Symptoms of distress	b1 MENTAL FUNCTIONS	Emotional functioning	Patient-reported	X				Good content validity and interrater reliability as stated by the authors	Mason (58)
Hospital Anxiety and Depression Scale (HADS)	States of depression and anxiety	b1 MENTAL FUNCTIONS Feelings	Emotional functioning	Patient-reported	X		X	X	Reliability: Internal consistency: HADS-A; α = .94; HADS-D: α = .88. Test-retest (adolescent sample): HADS-A: r =.74; HADS-D: r = .62 (2 weeks). Validity: Internal – In TBI, a two-factor solution is supported. Convergent: In a TBI cohort: large and significant correlations between corresponding HADS and DASS scales (both r = .76). Divergent: Correlations with discriminant measures also large with…	Richards (60); Otterman (82), Peppel (51), Honan (76), Pick (77)
Montreal Cognitive Assessment	Cognitive impairment	b1 MENTAL FUNCTIONS d3 COMMUNICATION	Cognition	Clinician-reported	X				Korean version: Content validity of individual items ≥ 0.75	Richards (60), Otterman (82), Lee (62)
Bells Test	Visual neglect	b1 MENTAL FUNCTIONS b2 SENSORY FUNCTIONS AND PAIN	Vision	Clinician-reported	X				Not described	Richards (60)
Chedoke-McMaster Stroke Assessment (CMSA)	Physical impairments and disabilities that impact on the lives of individuals with stroke	b2 SENSORY FUNCTIONS AND PAIN b7 NEUROMUSCULOSKELETAL AND MOVEMENT-RELATED FUNCTIONS d4 MOBILITY e3 SUPPORT AND RELATIONSHIPS	Neuro-musculoskeletal functioning, mobility and ambulation	Clinician-reported	X				Chedoke Arm and Hand Activity Inventory: High level of measurement quality and clinical utility according to the authors	Richards (60) & Madroñero-Miguel (83)
Swallowing Qualitative Scale	Level of satisfaction associated directly with swallowing ability in individuals with dysphagia	b5 FUNCTIONS OF THE DIGESTIVE, METABOLIC AND ENDOCRINE SYSTEMS	Self-care	Clinical or patient-reported	X				Not described	Richards (60)
Shoulder pain (yes or no)	Shoulder pain	Sensory functions and pain	Pain	Not described	X				Not described	Richards (60)
Ashworth and Modified Ashworth	Spasticity (wrist and fingers, flexors and ankle plantar flexors)	Neuromusculoskeletal and movement-related functions	Neuro-musculoskeletal functioning	Clinician-reported	X	X	X		Modified Ashworth Scale: Content validity of individual items ≥ 0.7; There is limited evidence in SCI to suggest adequate reliability and validity overall. However, more research is needed. Reliability in related neurologic populations is variable, but overall adequate. Available validity studies indicate adequate to excellent validity in SCI and other related populations. There is no data to gui…	Richards (60), Lee (62), & McCulloch (79), Chan (91), Kahn (92)
Nottingham Sensory Assessment [Erasmus modified Nottingham sensory assessment]	Sensory impairment	Sensory functions and pain	Sensation	Clinician-reported	X				Best balance between clinical utility and psychometric properties according to the authors	Richards (60) & Madroñero-Miguel (83)
Daniels and Worthingham muscle testing	Muscle strength (shoulder and elbow flexors,wrist extensors, hip flexors, knee extensors, ankle dorsal flexors)	Neuromusculoskeletal and movement related functions	Neuro-musculoskeletal functioning	Clinician-reported	X				Not described	Richards (60)
Hand dynamometry	Grip strength	Neuromusculoskeletal and movement related functions	Upper extremity functioning	Clinician-reported	X				Not described	Richards (60), Madroñero-Miguel (83), Millar (75)
Box and Block Test	Unilateral gross manual dexterity	d4 MOBILITY	Upper extremity functioning	Clinician-reported	X				Content validity of individual items ≥ 0.75, feasible (attending to validity criteria, intra- and inter-rater reliability and ability to detect Chan (91)ge) and excellent concurrent validity and are highly sensitive to Chan (91)ge according to the authors,	Richards (60), Lee (62), Madroñero-Miguel (83), Millar (75)
Nine-Hole Peg Test	Fine manual dexterity	d4 MOBILITY	Upper extremity functioning	Clinician-reported	X				Not described	Richards (60), Madroñero-Miguel (83), Millar (75)
Communication (impaired: yes/no)	Communication disability	b1 MENTAL FUNCTIONS d3 COMMUNICATION	Communication	Not described	X				Not described	Richards (60)
Type of communication disorder: aphasia, cognitive-linguistic or dysarthria	Communication disability	b1 MENTAL FUNCTIONS d3 COMMUNICATION b3 VOICE AND SPEECH FUNCTIONS	Communication	Not described	X				Not described	Richards (60)
Oral and writing expression and comprehension (impaired: yes or no)	Communication disability	b1 MENTAL FUNCTIONS d3 COMMUNICATION b3 VOICE AND SPEECH FUNCTIONS	Communication	Not described	X				Not described	Richards (60)
Qualitative information on driving capacity	Driving capacity at the end of rehabilitation	Mobility	Mobility	Not described	X				Not described	Richards (60)
Post-Stroke Checklist	Identification of long-term problems in stroke survivors	b1 Mental functions b2 Sensory functions and pain b3 Voice and speech functions b4 Functions of the cardiovascular, heaematological, immuniological and respiratory systems b6Genitourinary and reproductive functions b7Neuromusculoskeletal and movement related functions d3 Communication d4 Mobility d5 Self care d6 Domestic life d7 Interpersonal interactions and relationships d8 Major life areas d9 …	Neuro-musculoskeletal functioning, activities of daily living, communication, mobility, pain, bowel & bladder, mental health, cognition, social participation, Relationships and social support	Clinician-, or patient-reported	X				Not described	Richards (60)
Reintegration to Normal Living Index (RNLI)	Reintegration into normal social activities	d4 Mobility d5 Self care d6 Domestic life d7 Interpersonal interactions and relationships d8 Major life areas d9 Community, social and civic life i5 Thoughts and beliefs	Social participation, Relationships and social support, mobility, self-care, activities of daily living, personal characteristic	Not described	X	X			Most of the research that has been done on the RNLI has been in subjects with chronic stroke. SCI literature has been focused on the chronic population. No information is available regarding how to interpret the results or meaningful Chan (91)ge in score, Recommendation ratings: 2/4 for acute SCI, 2/4 for subacute SCI and 3/4 for chronic SCI.	Richards (60), Chan (91) & Kahn (92)
Manual muscle test	Muscle strength	b7 Neuromusculoskeletal and movement-related function	Neuro-musculoskeletal functioning	Clinician-reported	X	X			Content validity of individual items ≥ 0.75, Adequate to excellent psychometric properties in patients with spinal cord injury. Excellent clinical utility. MMT less sensitive at detecting Chan (91)ges in strength with grades 3+, 4 and 4+/5, where hand held myometry more sensitive. Recommendation ratings: 3/4 for acute SCI, 3/4 for subacute SCI and 3/4 for chronic SCI.	Lee (62) & Kahn (92)
Isometric muscle test	Muscle strength	b7 Neuromusculoskeletal and movement-related function	Neuro-musculoskeletal functioning	Clinician-reported	X				Content validity of individual items ≥ 0.75	Lee (62)
Dynamometer	Muscle strength	b7 Neuromusculoskeletal and movement-related function	Neuro-musculoskeletal functioning	Clinician-reported	X				Content validity of individual items ≥ 0.75	Lee (62)
Back muscle dynamometer	Muscle strength	b7 Neuromusculoskeletal and movement-related function	Neuro-musculoskeletal functioning	Clinician-reported	X				Content validity of individual items ≥ 0.75	Lee (62)
1-repetition maximum	Muscle strength	b7 Neuromusculoskeletal and movement-related function	Neuro-musculoskeletal functioning	Clinician-reported	X				Content validity of individual items ≥ 0.75	Lee (62)
Step test	Dynamic physical fitness	b4 Functions of the cardiovascular, haemotological, immunological and respiratory systems	Endurance / Fatigue	Clinician-reported	X				Content validity of individual items ≥ 0.75	Lee (62)
Step-box test	Muscular endurance	b4 Functions of the cardiovascular, haemotological, immunological and respiratory systems	Endurance / Fatigue	Clinician-reported	X				Content validity of individual items ≥ 0.75	Lee (62)
30 s chair stand test	Lower body strength in older adults	b7 Neuromusculoskeletal and movement-related functions d4 Mobility	Neuro-musculoskeletal functioning	Clinician-reported	X				Content validity of individual items ≥ 0.75	Lee (62)
Pacer test (20 m)	Cardiovascular endurance	b4 Functions of the cardiovascular, haemotological, immunological and respiratory systems d4 Mobility	Endurance / Fatigue	Clinician-reported	X				Content validity of individual items ≥ 0.75	Lee (62)
Treadmill test	Cardiovascular endurance	b4 Functions of the cardiovascular, haemotological, immunological and respiratory systems d4 Mobility	Endurance / Fatigue	Clinician-reported	X				Content validity of individual items ≥ 0.75	Lee (62)
Ergometer test	Cardiovascular endurance	b4 Functions of the cardiovascular, haemotological, immunological and respiratory systems d4 Mobility	Endurance / Fatigue	Clinician-reported	X				Content validity of individual items ≥ 0.75	Lee (62)
FVC, FEV1	Cardiovascular endurance	b4 Functions of the cardiovascular, haemotological, immunological and respiratory systems	Endurance / Fatigue	Clinician-reported	X				Content validity of individual items ≥ 0.75	Lee (62)
Power breathe	Cardiovascular endurance	b4 Functions of the cardiovascular, haemotological, immunological and respiratory systems	Endurance / Fatigue	Clinician-reported	X				Content validity of individual items ≥ 0.75	Lee (62)
Trunk forward flexion test	Flexibility	b7 Neuromusculoskeletal and movement-related functions	Neuro-musculoskeletal functioning	Clinician-reported	X				Content validity of individual items ≥ 0.75	Lee (62)
Shoulder flexibility test	Flexibility	b7 Neuromusculoskeletal and movement-related functions	Neuro-musculoskeletal functioning	Clinician-reported	X				Content validity of individual items ≥ 0.75	Lee (62)
Skinfold technique	Body composition	b5 Functions of the digestive, metabolic and endocrine systems	Health status (including recovery and secondary complications)	Clinician-reported	X				Content validity of individual items ≥ 0.75	Lee (62)
Body composition analyzer	Body composition	b5 Functions of the digestive, metabolic and endocrine systems	Health status (including recovery and secondary complications)	Clinician-reported	X				Content validity of individual items ≥ 0.75	Lee (62)
Body mass index	Body composition	b5 Functions of the digestive, metabolic and endocrine systems	Health status (including recovery and secondary complications)	Clinician-reported	X				Content validity of individual items ≥ 0.75	Lee (62)
Function Reach Test (FRT) /Modified Functional Reach Test (mFRT)	Anterior and posterior dynamic stability	d4 Mobility		Clinician-reported	X	X			Content validity of individual items ≥ 0.75 For the FRT, no data is available in the SCI population. For the mRT, test-retest reliability, SEM, and MDC are established in the SCI population. More data is needed for both tests in the areas of reliability, validity and test interpretation in the SCI population. However, there is data available in reliability, validity and test interpretation for th…	Lee (62), Sullivan (78), Kahn (92)
Tinetti test	Dynamic balance	d4 Mobility	Balance / Vestibular function	Clinician-reported	X				Content validity of individual items ≥ 0.75	Lee (62)
Short physical performance battery	Lower extremity function and mobility	b7 Neuromusculoskeletal and movement-related functions d4 Mobility	Neuro-musculoskeletal functioning, mobility	Clinician-reported	X				Content validity of individual items ≥ 0.75	Lee (62)
4-square step test	Dynamic standing balance and mobility	d4 Mobility	Mobility	Clinician-reported	X				Content validity of individual items ≥ 0.75	Lee (62)
Trunk impairment scale	Motor impairment of the trunk	b7 Neuromusculoskeletal and movement-related functions d4 Mobility	Neuro-musculoskeletal functioning	Clinician-reported	X				Content validity of individual items ≥ 0.75	Lee (62) & Criekinge (84)
Force plate measurements	Coordination	b7 Neuromusculoskeletal and movement-related functions	Neuro-musculoskeletal functioning	Clinician-reported	X				Content validity of individual items ≥ 0.75	Lee (62)
Postural assessment scale for stroke	Postural control	d4 Mobility e3 Supports and relationships	Neuro-musculoskeletal functioning	Clinician-reported	X				Content validity of individual items ≥ 0.75	Lee (62) & Sullivan (78)
Goniometer	Range of motion	b7 Neuromusculoskeletal and movement-related functions	Neuro-musculoskeletal functioning	Clinician-reported	X				Content validity of individual items ≥ 0.75	Lee (62)
Motor assessment scale	Progress of patients in physical therapy	b7 Neuromusculoskeletal and movement-related functions d4 Mobility	Neuro-musculoskeletal functioning	Clinician-reported	X				Content validity of individual items ≥ 0.75	Lee (62)
Jebsen—Taylor hand function test	Motor hand functions	d4 Mobility	Upper extremity functioning	Clinician-reported	X	X			Content validity of individual items ≥ 0.75; Minimal psychometric testing done in SCI population with poor to adequate validity and responsiveness in other populations. It does have excellent reliability, Recommendation ratings: 1/4 for acute SCI, 2/4 for subacute SCI and 2/4 for chronic SCI.	Lee (62), Madroñero-Miguel (83), Chan (91), Kahn (92)
Manual function test	Impairemnts in motor function of upper extremity	b7 Neuromusculoskeletal and movement-related functions d4 Mobility	Upper extremity functioning	Clinician-reported	X				Content validity of individual items ≥ 0.75	Lee (62)
Grooved pegboard test	Upper & lower extremity function	d4 Mobility	Upper extremity functioning	Clinician-reported	X				Content validity of individual items ≥ 0.75	Lee (62)
Modified Bathel index	Independence in activities of daily living (ADL)	b6 Genitourinary and reproductive function d4 Mobility d5 Self Care e3 Supports and relationships	Upper extremity functioning	Clinician-reported	X				Content validity of individual items ≥ 0.75	Lee (62)
Korean-Instrumental Activities of Daily Living (K-IADL)	Instrumental Activities of Daily Living (IADL)	b1 Mental functions d4 Mobility d5 Self care d6 Domestic life d9 COMMUNITY, SOCIAL AND CIVIC LIFE (leisure)	Activities of daily living, self-care	Patient-reported	X				Content validity of individual items ≥ 0.75	Lee (62)
Mini-mental status examination	Cognitive impairment	b1 Mental functions b3 Voice and speech functions d3 Communication	Cognition	Clinician-reported	X				Content validity of individual items ≥ 0.75	Lee (62)
Geriatric depression scale short form	Depression	b1 Mental functions Feelings Thoughts and beliefs General patterns of experience and behaviour	Emotional functioning	Clinician-reported	X				Content validity of individual items ≥ 0.75	Lee (62)
Patient health questionnaire (PHQ - 9 fot SCI)	Depression	b1 Mental functions i4 Feelings i5 Thoughts and beliefs i6 Motives i7 General patterns of experience and behaviour	Emotional functioning	Patient-reported	X	X		X	Content validity of individual items ≥ 0.75	Lee (62), McCulloch (79), Pick (77), Chan (91)
Beck depression inventory	Depression	b1 Mental functions i4 Feelings i5 Thoughts and beliefs i7 General patterns of experience and behaviour	Emotional functioning	Patient-reported	X				Content validity of individual items ≥ 0.75; No data on the validity of the BDI/BAI in these functional neurological disorder samples. Nine studies reported outcomes for the BDI (I or II), with six (67%) reporting significant treatment effects. Large effect sizes were reported in two studies. Six studies provided outcome data for the BAI, with significant treatment effects observed in fourand a l…	Lee (62) & Pick (77)
Self efficacy questionnaire	Self efficacy	b1 Mental functions i5 Thoughts and beliefs i7 General patterns of experience and behaviour	Personal characteristics	Clinician-reported	X				Content validity of individual items ≥ 0.75	Lee (62)
Fear of falling questionnaire	Fear of fall	B1 Mental Functions i4 Feelings i5 Thoughts and Beliefs	Knowledge and beliefs around falling	Clinician-reported	X				Content validity of individual items ≥ 0.75	Lee (62)
Body awareness questionnaire	Body awareness	b1 Mental Functions Thoughts and beliefs	Cognition, personal characteristics	Clinician-reported	X				Content validity of individual items ≥ 0.75	Lee (62)
Disability acceptance scale	Disability acceptance	b1 Mental functions Feelings Thoughts and beliefs	Personal characteristics	Clinician-reported	X				Content validity of individual items ≥ 0.75	Lee (62)
Holden communication scale	Communication skill	d3 COMMUNICATION b1 MENTAL FUNCTIONS b3 VOICE AND SPEECH FUNCTIONS i6 Motives i4 Feelings d1 LEARNING AND APPLYING KNOWLEDGE d9 COMMUNITY, SOCIAL AND CIVIC LIFE	Communication	Clinician-reported	X				Content validity of individual items ≥ 0.75	Lee (62)
Participation in social activities and environmental factors	Social participation	d7 INTERPERSONAL INTERACTIONS AND RELATIONSHIPS d9 COMMUNITY, SOCIAL AND CIVIC LIFE e1 PRODUCTS AND TECHNOLOGY e3 SUPPORT AND RELATIONSHIPS	Social participation, Relationships & social support	Clinician-reported	X				Content validity of individual items ≥ 0.75	Lee (62)
Logarithm of the Minimum Angle of Resolution (LogMAR)	Visual acuity	b2 Sensory functions and pain	Vision	Clinician-reported	X				Quality appraised for content validity, internal structure, reliability, measurement error, hypotheses testing, cross-culture validity, criterion validity and responsiveness according to the authors	Rowe (63)
Visual Function Questionnaire 25 (VFQ-25)	Vision-targeted health-related quality of life (HRQL)	i5 Thoughts and beliefs b2 SENSORY FUNCTIONS AND PAIN i4 Feelings b1 MENTAL FUNCTIONS d6 DOMESTIC LIFE d4 MOBILITY d9 COMMUNITY, SOCIAL AND CIVIC LIFE i4 Feelings e3 SUPPORT AND RELATIONSHIPS i7 General patterns of experience and behaviour	Vision	Patient-reported	X				Quality appraised for content validity, internal structure, reliability, measurement error, hypotheses testing, cross-culture validity, criterion validity and responsiveness according to the authors	Rowe (63)
Radner reading	Functional vision	b2 Sensory functions and pain d1 Learning and applying knowledge	Vision	Clinician-reported	X				Quality appraised for content validity, internal structure, reliability, measurement error, hypotheses testing, cross-culture validity, criterion validity and responsiveness according to the authors	Rowe (63)
Peripheral perimetry	Visual field perimetry	b2 SENSORY FUNCTIONS AND PAIN	Vision	Clinician-reported	X				Quality appraised for content validity, internal structure, reliability, measurement error, hypotheses testing, cross-culture validity, criterion validity and responsiveness according to the authors	Rowe (63)
Prism cover test	Ocular alignment	b2 Sensory function and pain	Vision	Clinician-reported	X				Quality appraised for content validity, internal structure, reliability, measurement error, hypotheses testing, cross-culture validity, criterion validity and responsiveness according to the authors	Rowe (63)
Grading of rotations	Ocular movements	b2 Sensory function and pain	Vision	Clinician-reported	X				Quality appraised for content validity, internal structure, reliability, measurement error, hypotheses testing, cross-culture validity, criterion validity and responsiveness according to the authors	Rowe (63)
10-Item Neuro-Ophthalmic Supplement	Visual dysfunction	b1 MENTAL FUNCTIONS b2 SENSORY FUNCTIONS AND PAIN d3 COMMUNICATION d4 MOBILITY	Vision	Patient-reported	X				Quality appraised for content validity, internal structure, reliability, measurement error, hypotheses testing, cross-culture validity, criterion validity and responsiveness according to the authors	Rowe (63)
Modified MYMOP2 (Measure Yourself Medical Outcome Profile 2)	Within person Chan (91)ge in symptoms and activities of daily living over time	b1 Mental functions Thoughts and beliefs	Idiographic measure	Patient-reported	X				Content validity ratio = 0.64	Cha (66)
International Physical Activity Questionnaire (IPAQ)	Physical activity and inactivity	d4 MOBILITY General patterns of experience and behaviour	Mobility	Patient-reported	X				Good construct validity according to the authors	Fini (70)
Physical Activity Scale for the Elderly (PASE)	Physical activity	d9 COMMUNITY, SOCIAL AND CIVIC LIFE d4 MOBILITY d6 DOMESTIC LIFE d8 MAJOR LIFE AREAS (job) General patterns of experience and behaviour	Activities of daily living, social participation	Patient-reported	X				Good construct validity according to the authors	Fini (70)
Physician-based Assessment and Counseling for Exercise score (PACE)	Physical activity	b4 Functions of the cardiovascular, haemotological, immunological and respiratory systems General patterns of experience and behaviour	Mobility	Clinician-reported	X				Good construct validity according to the authors	Fini (70)
Stroke Physical Activity Questionnaire	Physical activity	i7 General patterns of experience and behaviour	Mobility	Patient-reported	X				Good construct validity according to the authors	Fini (70)
Dynamic Gait Index (DGI)	Functional stability during gait activities and to risk of falling	d4 Mobility e3 Supports and relationships	Balance / Vestibular function	Clinician-reported	X				Not specified	Sullivan (78) & Criekinge (84)
Goal Attainment Scale	Outcomes in mental health settings	i5 Thoughts and beliefs i6 Motives	Idiographic measure	Clinician and patient reported	X				Not specified	Sullivan (78) & Madroñero-Miguel (83)
Motor Activity Log	Real life functional upper limb performance	d4 MOBILITY d5 SELF-CARE d6 DOMESTIC LIFE i7 General patterns of experience and behaviour	Upper extremity functioning; Activities of daily living	Patient-reported	X				Not specified	Sullivan (78), Madroñero-Miguel (83), Millar (75)
Orpington Prognostic Scale	Stroke Severity	b1 Mental Functions b2 Sensory functions and pain b7 Neuromusculoskeletal and movement-related functions	Health status (including recovery and secondary complications)	Clinician-reported	X				Not specified	Sullivan (78)
Stroke Rehabilitation Assessment of Movement–Limb Subscales (STREAM)	Voluntary movement and basic mobility	b7 Neuromusculoskeletal and movement-related function d4 Mobility e3 Supports and relationships	Neuro-musculoskeletal functioning; mobility, upper extremity functioning	Clinician-reported	X				Not specified	Sullivan (78)
Rate of Perceived Exertion (RPE)	Intensity of their physical activity	b4 Functions of the cardiovascular, haemotological, immunological and respiratory systems	Endurance / Fatigue	Patient-reported	X				Not specified	Otterman (82)
Fatigue Severity Scale (FSS)	Fatigue	b1 Mental functions b4 FUNCTIONS OF THE CARDIOVASCULAR, HAEMATOLOGICAL, IMMUNOLOGICAL AND RESPIRATORY SYSTEMS i6 Motives thoughts and beliefs	Endurance / Fatigue	Patient-reported	X		X		Reliability: Internal consistency: α = .81-.94 across clinical and normal samples including TBI; Test-retest: r = .81-82. Validity: Convergent: highly correlated with both Visual Analogue Scale scores (r = -.76) and the SF-36 (r = -.76); Concurrent: negatively associated with cognitive and physical functioning; r = -0.41,-0.48, respectively; discriminates between fatigued and nonfatigued patients…	Otterman (82) & Honan (76)
Stroke-specific Quality of life questionnaire (SSQOL)	Health-Related Quality of Life	b1 Mental functions b2 Sensory functions and pain b3 Voice and speech functions b4 Functions of the cardiovascular, haemotological, immunological and respiratory systems b7 Neuromusculoskeletal and movement-related function d3 Communication d4 Mobility d5 Self care d6 Domestic life d7 Interpersonal interactions and relationships d9 Community social and civic life e3 Supports and relationships i4 …	Quality of Life	Patient-reported	X		X		Not specified	Otterman (82) & Honan (76)
3D Movement Analysis	Body structures and functions	b7 Neuromusculoskeletal and movement-related functions d4 Mobility	Mobility	Clinician-reported	X				Not specified	Madroñero-Miguel (83)
ABILHAND	Manual ability	d4 MOBILITY d5 SELF-CARE d6 Domestic life	Upper extremity functioning	Patient-reported	X				High level of measurement quality and clinical utility according to the authors	Madroñero-Miguel (83)
Assessment of Motor and Process Skills	Performance quality of tasks related to activities of daily living (ADL)	d4 Mobility	Activities of daily living; ideographic measure	Clinician-reported	X				Not specified	Madroñero-Miguel (83)
Canadian Occupational Performance Measure [COPM]	Client outcomes in the areas of self-care, productivity and leisure	i5 Thoughts and beliefs i6 Motives	Ideographic measure; self-care, activities of daily living	Patient-reported	X		X		Not specified	Madroñero-Miguel (83), Millar (75) & Honan (76)
Disabilities of the Arm, Shoulder and Hand	Upper extremity functions	b2 Sensory functions and pain b6 Genitourinary and reproductive function b7 Neuromusculoskeletal and movement-related function d4 Mobility d5 Self care d6 Domestic life d9 Community social and civic life d8 MAJOR LIFE AREAS	Upper extremity functioning	Patient-reported	X				Not specified	Madroñero-Miguel (83)
Balance Evaluation Systems Test (BESTest) ; Mini-BESTest for stroke	Balance	d4 Mobility	Balance / Vestibular function	Clinician-reported	X	X			BESTest: Acute and subacute populations not tested due to primarily studied in PD population. Of note, this measure assists clinicians in identifying contributing factors to balance dysfunction, which can be helpful for clinical decision making for treatment. Recommendation ratings: 1/4 for acute SCI, 1/4 for subacute SCI and 2/4 for chronic SCI.	Criekinge (84) & Kahn (92)
Functional Ambulation Category (FAC, 0–5)	Ambulation status	d4 Mobility e3 Supports and relationships	Ambulation	Clinician-reported	X		X		Not specified	Criekinge (84), Peppel (51)
Standardized 2D-reaching assay/ finger individuation/ pinch and grip strength	Upper extremity functioning	b7 Neuromusculoskeletal and movement-related function d4 Mobility	Upper extremity functioning	Clinician-reported	X				Not specified	Kwakkel (85)
Standardized 3D-reach-to-grasp drinking task	Recovery of upper limb capacity	d4 Mobility	Upper extremity functioning	Clinician-reported	X				Not specified	Kwakkel (85)
2D-reaching assay; 3D-drinking task	Measurements of outcome	b7 Neuromusculoskeletal and movement-related function d4 Mobility	Upper extremity functioning	Clinician-reported	X				Not specified	Kwakkel (85)
High-resolution digital optoelectronic system	Performance assays and functional tasks.	b7 Neuromusculoskeletal and movement-related function d4 Mobility	Neuro-musculoskeletal functioning	Clinician-reported	X				Not specified	Kwakkel (85)
Visual Analogue Scale for pain	Pain intensity	b2 Sensory functions and pain	Pain	Patient-reported	X				Not specified	Millar (75)
0-10 Numeric Pain Rating Scale	Pain intensity	b2 Sensory functions and pain	Pain	Patient-reported	X	X			The NPRS has been studied in all three levels of acuity in people with SCI, with evidence suggesting adequate to excellent reliability and validity in people with SCI and other populations of people with pain. There is also evidence available to assist with the interpretation of Chan (91)ge in NPRS for people with SCI. In addition, NPRS has a benefit over a Visual Analogue Scale as it can be perf…	Millar (75) & Kahn (92)
Motricity Index	Muscle strength	b7 Neuromusculoskeletal and movement-related function	Neuro-musculoskeletal functioning	Clinician-reported	X				Not specified	Millar (75)
Injury Severity Scale (ISS)	Trauma severity (in-hospital)		Health status (including recovery and secondary complications)	Clinician-reported		X			Not specified	van Schaik (86)
Abbreviated Injury Scale (AIS)	Trauma severity (in-hospital)		Health status (including recovery and secondary complications)	Clinician-reported		X			Not specified	van Schaik (86)
American Spinal Injury Association (ASIA) Impairment Scale (ASIA – AIS)	Classify SCI severity	b2 Sensory functions and pain b6 Genitourinary and reproductive functions b7 Neuromusculoskeletal and movement-related function	Health status (including recovery and secondary complications)	Clinician-reported		X			Clinical utility is decreased by need for training prior to administering measure as well as potential length of time required to complete measure. However, the training is one of the strengths of this measure, as it ensures standardization. AIS score is based on the compilation of multiple sub-scores (UE motor score, LE motor score and sensory scores). Use of the AIS motor scale in a 2-dimension…	van Schaik (86) & Kanh (92)
Lower Extremity Motor Score (LEMS)	Lower extremity muscle strength	b2 Sensory functions and pain b7 Neuromusculoskeletal and movement-related function	Neuro-musculoskeletal functioning	Clinician-reported		X			Not specified	van Schaik (86)
Upper Extremity Motor Score (UEMS)	Upper extremity muscle strength	b2 Sensory functions and pain b7 Neuromusculoskeletal and movement-related function	Neuro-musculoskeletal functioning	Clinician-reported		X			Not specified	van Schaik (86)
Neurological Level of Injury (NLI)	Neurological status	b2 Sensory functions and pain b7 Neuromusculoskeletal and movement-related function	Health status (including recovery and secondary complications)	Clinician-reported		X			Not specified	van Schaik (86)
AO Spine PROST (Patient Reported Outcome Spine Trauma)	Functional status	b1 MENTAL FUNCTIONS b2 SENSORY FUNCTIONS AND PAIN b4 FUNCTIONS OF THE CARDIOVASCULAR, HAEMATOLOGICAL, IMMUNOLOGICAL AND RESPIRATORY SYSTEMS b5 FUNCTIONS OF THE DIGESTIVE, METABOLIC AND ENDOCRINE SYSTEMS b6 GENITOURINARY AND REPRODUCTIVE FUNCTIONS b7 NEUROMUSCULOSKELETAL AND MOVEMENT-RELATED FUNCTIONS d1 LEARNING AND APPLYING KNOWLEDGE d4 MOBILITY d5 SELF-CARE d6 DOMESTIC LIFE d7 INTERPERSONAL INT…	Quality of Life, Activities of Daily Living, Social participation, Ambulation, mobility	Patient-reported		X			Not specified	van Schaik (86)
Quality of life basic data set [A&P data set – ISCOS QoL-BDS]	Participation	Thoughts and beliefs b1 MENTAL FUNCTIONS	Quality of Life, Emotional functioning, social participation, neuro-musculoskeletal functioning	Patient-reported		X			Not specified	van Schaik (86)
Glasgow Coma Scale (GCS) [Glasgow Outcome Scale-Extended (GOS-E) for TBI]	Consciousness after injury	b1 Mental functions b2 Sensory functions and pain b3 Voicing and speech b7 Neuromusculoskeletal and movement-related function d3 Communication	Health status (including recovery and secondary complications)	Clinician-reported			X		GOS- E: Reliability: Test-retest/inter-rater: Same rater, different mode, 6 days apart (k = .92), different raters 16 days apart (k = .84) Construct validity: 5-10 months post injury: GOS-E and DRS: r = -.89, Barthel Index: r = .46 and duration of Post-traumatic Amnesia (r = .52).	Honan (76), Wilde (81) & Ponsford (88)
Trunk Control Test (TCT)	Trunk control	d4 Mobility	Neuro-musculoskeletal functioning	Clinician-reported			X		Not specified	Peppel (51)
Quality of Life after Brain Injury scale (QOLIBRI)	Quality of life	i4 Feelings i5 Thoughts and beliefs b1 MENTAL FUNCTIONS d6 DOMESTIC LIFE d7 INTERPERSONAL INTERACTIONS AND RELATIONSHIPS b7 NEUROMUSCULOSKELETAL AND MOVEMENT-RELATED FUNCTIONS b2 SENSORY FUNCTIONS AND PAIN	Quality of life	Patient-reported			X		Not specified	Peppel (51) & McCulloch (79)
Utrecht Scale for the Evaluation of clinical Rehabilitation – Participation (USER-P)	General functioning	d4 Mobility d6 Domestic life d7 Interpersonal interactions and relationships d8 Major life events d9 Community social and civic life General patterns of thoughts and behaviours	Social participation	Patient-reported			X		Not specified	Peppel (51)
Screening Test for Cognition and Communication (STCC)	Communication (impairment)	b1 MENTAL FUNCTIONS d3 COMMUNICATION	Communication, cognition	Clinician-reported			X		Not specified	Peppel (51)
Utrecht Coping List (UCL)	Personal factors	i4 Feelings i5 Thoughts and beliefs	Coping, resilience	Clinician-reported			X		Not specified	Peppel (51)
Awareness Questionnaire (AQ)	Self-awareness	i5 Thoughts and beliefs b1 MENTAL FUNCTIONS	Personal characteristic	Patient-reported			X		Not specified	Peppel (51)
Cognitive Failures Questionnaire (CFQ)	Subjective cognitive functioning	b1 Mental functions	Cognition	Patient-reported			X		Not specified	Peppel (51)
ScreeLing	Aphasia	b1 Mental functions b3 Voice and speech functions d3 Communication	Communication	Clinician-reported			X		Not specified	Peppel (51)
Allen Cognitive Level Screening (ACLS)	Cognitive disabilities	b1 Mental functions d1 Learning and applying knowledge	Cognition	Clinician-reported			X		Not specified	Peppel (51)
Stroop test	Cognitive functioning	b1 Mental functions	Cognition	Clinician-reported			X		Not specified	Peppel (51)
Visuoconstruction	Cognitive functioning	b1 Mental functions	Cognition	Clinician-reported			X		Not specified	Peppel (51)
Zoo map	Cognitive functioning	b1 Mental functions	Cognition	Clinician-reported			X		Not specified	Peppel (51)
Trail Making Test (TMT)	Cognitive functioning	b1 Mental functions	Cognition	Clinician-reported			X		Test-retest reliability: TMT A and B: (24-36 hours): r = .83 and .90; 3 weeks to 1 year: r = .36- .79 and r = .44 -.89; Alternative-forms: r = .79-.88. Validity: Construct: TMT in people with TBI most dependent on Rapid Visual Search and Visuomotor sequencing. In normal participants, TMT B reflects working memory and switching ability; Concurrent: Clearly differentiates people with TBI from contr…	Peppel (51), Honan (76), Wilde (81)
15 Word Test (15WT)	Cognitive functioning	b1 Mental functions	Cognition	Clinician-reported			X		Not specified	Peppel (51)
Cumulative Illness Rating Scale (CIRS)	Comorbidity (chronic medical illness burden)	b1 Mental functions b2 Sensory functions and pain b3 Voice and speech functions b4 Functions of the cardiovascular, haematological, immunological and respiratory systems b5 Functions of the digestive, metabolic and endocrine systems b6 Genitourinary and reproductive systems b7 Neuromuscular and movement-related functions b8 Functions of the skin and related structures d3 Communication	Cumulative Illness Rating Scale (CIRS)	Clinician-reported			X		Not specified	Peppel (51)
Employability Rating Scale (ERS)	Employment status	d8 MAJOR LIFE AREAS	Activities of Daily Living	Patient-reported			X		Not specified	Peppel (51)
Health of the Nation Outcome Scales – Acquired Brain Injury Version (HoNOS-ABI)	Health and social functioning	b1 Mental functions d4 Mobility d5 Self care d7 interpersonal interactions and relationships e1 products and technology e3 supports and relationships thoughts and beliefs general patterns of experience and behavior	Emotional functioning, social participation	Clinician-reported			X		Reliability: Inter-rater:(HoNOS): 12 items: ICC = .49- .97; HoNOS-ABI: 10 items .58-.97; Test-retest: HoNOS:.63-.90 (1 week); Validity: Construct: Not a single scale; 4-5 factors identified; Convergent: HoNOS with BPRS; r = .49-.71; with RFS .65; HoNOS-ABI with PAI (r = .75) and with GMHP (r = .45).	Honan (76)
Mayo-Portland Adaptability Inventory (MPAI)	Global Outcomes and and evaluation of rehabilitation programs	b1 Mental functions b2 Sensory functions and pain b3 Voice and speech functions b7 Neuromusculoskeletal and movement-related function d3 Communication d4 Mobility d5 Self care d6 Domestic life d7 Interpersonal interactions and relationships d8 Major life areas d9 Community social and civic life e3 Supports and relationships Feelings	Emotional functioning, cognition, coping and resilience, activities of daily living, self-care	Clinician-reported			X		Reliability: Internal consistency: α = .89; Interrater: N/A Test-retest N/A; Validity: (MPAI-I only): Convergent: Cognitive Index: RAVLT, r = -.55, WCST, r = .56; Divergent: Non-cognitive Index: RAVLT, r = -.22; WCST, r = .29; Concurrent: DRS: r = .81, Predictive: living status at 1 yr followup (r = .64).	Honan (76) & Ponsford (88)
Frenchay Dysarthria Assessment-2 Edition	Dysarthria	b3 Voice and speech functions b4 functions of the respiratory system b7 Neuromusculoskeletal and movement related functikns	Communication	Clinician-reported			X		Reliability: Inter-rater and intra-rater reliability across studies is acceptable. Inter rater reliability was fair to moderate (r = .38-.77); intra rater reliability was high (r = .72 - .92). Validity: FDA-2 predicted correct diagnostic dysarthria category in 90% of cases when compared to neurology and imaging results.	Honan (76)
Boston Naming Test 2nd ed. Short Form (BNT-S)	Visual confrontation naming abilities	b1 Mental functions d3 Communication	Communication	Clinician-reported			X		Reliability: Internal consistency: α =.72, Construct validity: correlates with full version: r = .91; identified 38% of patients with dementia as abnormal with naming compared to 44% using the full version, α = .90	Honan (76)
Functional Assessment of Verbal Reasoning and Executive Strategies (FAVRES)	Subtle cognitive-communication deficits	b1 Mental functions d3 Communication	Cognition, communication	Clinician-reported			X		Inter-rater reliability: k = .81- .85. Sensitivity and specificity: sensitivity = .88 and specificity = .83. Concurrent validity: differentiates between adults with and without ABI including mTBI. Predictive: Employment status of people with severe TBI was strongly correlated with FAVRES.	Honan (76)
Adapted Kagan Scales for TBI Interactions	Communication impairment	b1 Mental functions d3 Communication	Communication	Clinician-reported			X		Reliability: Inter-rater: MSC (ICC = .85–.97); MPC (ICC = .84–.89). Intra-rater agreement: (MSC: ICC: .80–.90; MPC: ICC: .81– .92). Construct validity: Original scales: Correlation b/w clinical judgements and MPC and MSC ratings and 2 raters (rater 1: rho: .87-.95, rater 2: rho: .83 -.88)	Honan (76)
Profile of Pragmatic Impairment in Communication (PPIC)	Pragmatic language impairment	b1 Mental functions b3 Voicing and speech d3 Communication d7 Interpersonal interactions and relationships	Communication	Clinician-reported			X		Reliability: Inter-rater: ICC: (one rater) .43 -.64 (2 raters); .75-.88. Validity: Concurrent: 10 summary scores were significantly associated with group membership (poor vs good social skills), r = .58-.97.	Honan (76)
Discourse Tasks (TBI Bank Protocol)	Communication disorders	b1 Mental functions b3 Voicing and speech d3 Communication	Communication	Clinician-reported			X		Reliability: Inter-rater across studies is acceptable. Validity: Story narrative measures correctly classified 64.5% of those with a TBI and 74.4% of those without.	Honan (76)
LaTrobe Communication Questionnaire (LCQ)	Perception of communicative ability	b1 Mental functions b3 Voicing and speech d3 Communication d7 Interpersonal interactions and relationships	Communication	Patient-reported			X		Reliability: Internal consistency: Normative sample: Self-report: α = .85; IR: α = .86; TBI sample: Self-report: α = .91; Informant-report α = .92; Test-retest reliability: normative sample: r = .76 (SR), r = .48 (IR): TBI sample: r = .81 (SR), r = .87 (informant report)(2 weeks). Validity: Concurrent: LCQ is associated with executive function deficits and deficits in social perception	Honan (76)
The Awareness of Social Inference Test (TASIT) and The Awareness of Social Inference Test-Short (TASIT-S)	Social perception and cognition	d7 Interpersonal interactions and relationships Feelings	Cognition, personal characteristic	Clinician-reported			X		Reliability: Test-retest: Part 1: r = .74; Part 2: r = .88; Part 3: r = .83 (1 week); Alternative form: Part 1: r = .83; Part 2: r = .62; Part 3: r =.78 (5-26 weeks); Internal Consistency: Short version: Rasch item reliability estimates all > .89; item infit and outfit values within the optimal range (.74-1.21). Validity: Convergent: TASIT correlates with IQ, WAIS-III SS, DS & LNS, TMT and social…	Honan (76)
Interpersonal Reactivity Index (IRI)	Individual differences in empathy	b1 MENTAL FUNCTIONS d7 INTERPERSONAL INTERACTIONS AND RELATIONSHIPS i5 Thoughts and beliefs i4 Feelings	Personal characteristics	Patient-reported			X		Reliability: Internal consistency: α = .70-.78; Test-retest: ICC: .61-.81; Validity: Convergent/divergent: PT and Hogan Empathy (cognitive empathy) scale: r = .40, EC scale less (r = .18), EC and Mehrabian and Epstein Emotional Empathy Scale (r = .60) and PT scale less (r = .20). Concurrent: Higher PT scores associated with better social functioning (r = -.15) and higher self-esteem (r = .23), bu…	Honan (76)
Overt Behaviour Scale (OBS)	Observable challenging behaviours	b1 Mental functions d7 Interpersonal interactions and relationships	Emotional functioning	Clinician-reported			X		Reliability: Inter-rater and Test-retest: .97 and .77, respectively. Construct validity: Convergent: MPAI, CBS, NRS behavioural subscales: moderate-strong coefficients (.37– .66); Divergent: no correlation with other subscales of these tools.	Honan (76)
Dysexecutive Questionnaire (DEX)	Executive function	d7 Interpersonal interactions and relationships i4 Feelings i5 thoughts and beliefs b1 Mental function i6 motives	Cognition	Patient-reported			X		Reliability: Internal consistency: >.90; Interrater reliability: r = .79; Construct validity: 3-5 factors correlates with measures of EF), lower correlations with dissimilar constructs: e.g. RBMT, r = .06.	Honan (76)
Behaviour Rating Inventory of Executive Function-Adult (BRIEF-A)	Behavioural and Executive Function	b1 MENTAL FUNCTIONS i4 Feelings i5 Thoughts and beliefs i7 General patterns of experience and behaviour i6 motives	Cognition	Patient-reported			X		Inter-rater reliability: Self (SR) vs Informant (IR): moderate correlations (.44-.68). Internal consistency: SR: scales (.73-.90), indexes/overall score (.93-.96). IR: .80-.98 across scores. Factor analysis of SR and IR forms yielded 2-factors accounting for 73% and 76% of the variance, respectively. Testretest reliability: SR; r = .82-.94 (4.22 weeks). Informant Report, r =.91-.96. Construct val…	Honan (76)
Shipley-2	Intellectual impairment and deterioration	b1 Mental function d1 Learning and applying knowledge	Cognition	Clinician-reported			X		Reliability: Internal Consistency: Composite A (Vocabulary (V) & Abstraction (A) α:.88-.97; Composite B (V & Block Patterns (BP)) α: .91- .95. V only α: .85-.92; Test-Retest: r =.74 -.94 (4 weeks). Validity: Construct: Fluid subtests correlate with each other highly (.61) and lower with V (crystallised ability) (.38- .49). Correlates with WAIS-III VIQ, PIQ and FSIQ (.62-.87). Concurrent: Discrimi…	Honan (76)
Wechsler Adult Intelligence Scale-IV (WAIS-IV); Digit Span, Processing Speed Index (PSI), Logical Memory I & II (LM I & LM I)	Cognitive ability and intelligence	b1 Mental function d1 Learning and applying knowledge	Cognition	Clinician-reported			X		Digit Span: Reliability: Test-retest: DSF, DSB and DSS: r = .71 to .77. (22 days); Inter-rater: r = .98 to .99. Internal reliability: split-half: DSF = .84; DSB = .78; DSS = .89. Validity: Construct: WAIS-IV VCI and its subtests correlate with Letter and Category Fluency of the D-KEFS. Concurrent: DSS, but not DSB and DSF discriminates moderate to severe TBI from matched controls Processing Speed…	Honan (76) & Wilde (81)
Rey Auditory Verbal Learning Test (RAVLT)	Verbal memory, learning, and recall	b1 Mental function d1 Learning and applying knowledge	Cognition	Clinician-reported			X		Reliability: Test-retest: Total recall: r = .60-.70 (1 year), r = .55; Internal reliability: Total score: α > .90); Validity: extensive literature regarding good construct, criterion and predictive validity; good psychometric properties and is sensitive to neurologic conditions.	Honan (76) & Wilde (81)
Controlled Oral Word Association Test (COWAT) & Animal Naming	Verbal fluency	b1 MENTAL FUNCTIONS b3 VOICE AND SPEECH FUNCTIONS d3 COMMUNICATION	Communication, cognition	Clinician-reported			X		Reliability: Internal consistency: α.83 for F,A,S and .83 for C,F,L. Testretest reliability: typically over .70 for both letter and semantic fluency (1 week-5 years). Validity: Construct: Letter fluency and VIQ (r = .44 - .87), Semantic fluency and BNT (r = .57- .68). Concurrent: people with TBI patients were impaired compared to healthy controls: clear relationship with severity across mild, mod…	Honan (76)
Alcohol Use Disorders Identification Test (AUDIT)	Harmful alcohol consumption	Feelings General patterns of experience and behaviour	Health status (including recovery and secondary complications)	Patient-reported			X		Reliability: Internal Consistency: α = .93.; Test-retest: r = .81 (6 weeks); r =.81 (2 weeks); Validity: sensitivity and specificity; .88 and .87, in people with TBI (using cut-off score of 11).	Honan (76)
Drug Abuse Screening Test (DAST)	Drug abuse	Feelings General patterns of experience and behaviour	Health status (including recovery and secondary complications)	Patient-reported			X		Reliability: Internal consistency: α: DAST-28: .92-.94; DAST-20: .74–.95. Test-retest: DAST28: r = .85 (2 weeks); r =.78; DAST-10, r = .71 (psychiatric sample) Validity: Convergent: DAST-20 correlates with DAST-28 and with other alcohol, drug, and psychiatric indices. Sensitivity and specificity of the recommended cut-off score of 6 for the DAST was 75% and 100% respectively in people with TBI.	Honan (76)
Beck Hopelessness Scale (BHS)	Pessimism	b1 MENTAL FUNCTIONS i4 Feelings i5 Thoughts and beliefs	Emotional functioning	Patient-reported			X		Reliability: Internal consistency: Cronbach α: .93. Interrater reliability: r = .86. Validity: Concurrent validity with clinical ratings of hopelessness in a general practiced sample: r = .74, in a hospitalised sample with suicide attempts: r = .62; with Stuart Future Test: r = .60. Construct validity: factor analysis identified three components (Affective, Motivational, Cognitive)	Honan (76)
Beck Scale of Suicidality (BSS)	Suicidal intention	b1 MENTAL FUNCTIONS i5 Thoughts and beliefs	Emotional functioning	Patient-reported			X		Reliability: Internal consistency: Cronbach α: .84-.89. Interrater reliability: r = .83. Validity: Concurrent validity with the Beck Depression Inventory: r = .39; with Beck Hopelessness Scale: r = .47. Discriminant validity: significant differences in scores between patients hospitalised for suicide ideation and outpatients being treated for depression. Construct validity: factor analysis identi…	Honan (76)
Brain Injury Questionnaire of Sexuality (BIQS)	Sexuality following brain injury	b1 MENTAL FUNCTIONS b6 GENITOURINARY AND REPRODUCTIVE FUNCTIONS d7 INTERPERSONAL INTERACTIONS AND RELATIONSHIPS i5 Thoughts and beliefs	Sexuality and reproduction	Patient-reported			X		Reliability: Internal consistency: Cronbach α: .92 (total score); subscales range .81-.94. Concurrent validity with Derogatis Interview for Sexual Functioning – Self-report (DISF-SR): 2 BIQS factors show moderate correlations with subscales of DISFSR (BIQS Sexual Functioning with DISF-SR Orgasm r = .68, Drive/Relationships r = .64, Sexual Arousal r = .44, Sexual Behaviour/Experiences r = .32; BIQ…	Honan (76)
Impact of Life Events Scale-Revised (ILES-R)	Psychological trauma and PTSD	b1 MENTAL FUNCTIONS i4 Feelings i5 Thoughts and beliefs	Emotional functioning	Patient-reported			X		Reliability: Internal Consistency: α: Intrusion: .87-.94, Avoidance: .84-.87, Hyperarousal: .79-.91. Test retest: r = .89-.94 (6 months). Validity: Construct: 3 scales upheld in car accident survivors; Convergent: PTSD Scale: r = .39-.66; PTSD Symptom Scale r = .60-.86; STAI: r = .45-.70; BAI: r = .58-.70. Divergent: negligible correlations with the Marlowe-Crowne Social Desirability Scale (r = -…	Honan (76)
Epworth SLee (62)piness Scale (ESS)	Daytime sLee (62)piness	b1 Mental functions	SLee (62)p	Patient-reported			X		Reliability: Internal consistency: α = .88, and in a factor analysis, only one factor was detected. Numerous studies using the ESS have supported high validity and reliability	Honan (76)
Pittsburg SLee (62)p Quality Index (PSQI)	SLee (62)p quality and disturbances	B1 Mental Functions i7 General Patterns of Experience and Behaviour	SLee (62)p	Patient-reported			X		Reliability: Internal consistency: α = .83 for its seven components. Test-retest: r = .87. Validity: Construct: correlation with sLee (62)p diary: r = .63- .80. Concurrent: 94% agreement with DSM-IV diagnosis of insomnia, 100% sensitivity and 96% specificity.	Honan (76)
Modified Fatigue Impact Scale (mFIS)	Functional impact of fatigue	b1 Mental functions i7 General patterns of experience and behaviour	Endurance / fatigue	Patient-reported			X		Reliability: Internal consistency: α: all items: .97: Cognition subscale: .95; Physical subscale: .96. Testretest: ICC = .85 in people with MS. Validity: Construct (mTBI): 2 factors identified – Cognitive (11 items) and Physical (10 items). Convergent: (people with MS) correlation with Fatigue Severity Scale: r = .66; Divergent: does not diverge from the BDI: Spearman r = .70.	Honan (76)
Craig Handicap Assessment and Reporting Technique (CHART)	Quantify the extent of handicap	b1 MENTAL FUNCTIONS d3 COMMUNICATION d4 MOBILITY d5 SELF-CARE d6 DOMESTIC LIFE d7 INTERPERSONAL INTERACTIONS AND RELATIONSHIPS d8 Major life areas d9 COMMUNITY, SOCIAL AND CIVIC LIFE e3 SUPPORT AND RELATIONSHIPS	Social participation	Patient-reported		X	X		Reliability: Inter-rater: ICC = .97. Test-retest: r = .92 (2 weeks). Validity: Convergent/divergent: Higher correlations with similar constructs: Physical with FIM, r = .63; lower with dissimilar constructs: Economic with FIM, r =.05. Concurrent: discriminates between SCI and TBI. Excellent validity and reliability in Chronic SCI population, but may take up to 30 minutes to administer. Ceiling ef…	Honan (76), Wilde (81), Chan (91), Kahn (92)
Sydney Psychosocial Reintegration Scale (SPRS)	Psychosocial recovery	d3 COMMUNICATION d4 MOBILITY d6 Domestic life d7 INTERPERSONAL INTERACTIONS AND RELATIONSHIPS d8 MAJOR LIFE AREAS (job) d9 COMMUNITY, SOCIAL AND CIVIC LIFE i2 Position in the immediate social and physical context	Social participation	Patient or clinician-reported			X		Reliability: Form A vs Form B: Internal consistency: α = .90 vs .93; Inter-rater: ICC:.95 vs .84. Test-retest: r = .90 (1 month) vs .90 (1 week) Validity: Convergent/divergent: scales correlate with relevant domains in SIP: r = -.72--.76; Lower correlations with dissimilar constructs.	Honan (76) & McCulloch (79)
Dyadic Adjustment Scale (DAS)	Quality of marriage and similar dyads	d7 Interpersonal supports and relationships i4 Feelings	Relationships and social support	Patient-reported			X		Reliability: Internal consistency: Cronbach α: .96 (total score); subscales range .73-.94. Validity: Content validity: evaluated with 3 judges. Concurrent validity with the LockeWallis Marital Adjustment Scale: r = .86 for married and r=0.88 for divorced couples; r = .93 for combined samples. Discriminant validity: significant differences in scores between married and divorced couples.	Honan (76)
Nottingham Leisure Questionnaire (NLQ)	Leisure activity	d9 Community, social and civic life	Activities of Daily Living	Patient-reported			X		Reliability: Inter-rater: k > .75 for 36/37 items; Test-retest: r =.86 (6 months) Validity: Convergent: associated with NEADL subtests and GHQ-12.	Honan (76)
World Health Organisation Disability Assessment Schedule 2.0 (WHODAS 2.0)	Health and disability	b1 Mental functions d3 Communication d4 Mobility d5 Self care d6 Domestic life d7 Interpersonal supports and relationships d8 Major life areas d9 Community, social and civic life	Health status (including recovery and secondary complications)	Patient-reported			X		Psychometric properties are limited and currently restricted to non-ABI populations.	Honan (76)
World Health Organisation Quality of Life BREF (WHOQOL-BREF)	Health-Related Quality of Life	b1 Mental functions b2 Sensory functions and pain d4 Mobility d5 Self care d7 Interpersonal interactions and relationships e3 Support and relationships i4 Feelings i5 Thoughts and beliefs	Quality of Life	Patient-reported		X	X		Reliability: Internal consistency: α for 4 domains .68-.82, .75-.89 (non-injured); .74-.95 (TBI). Validity: Construct: Exploratory factor analysis: four factors explain 53% of variance. Convergent: physical domain and GOS-E r = .53; psychological domain and CES-D r = -.64, psychological and social domain and the Social Support Survey (r = .52 and .37 respectively). Discriminant: Domain scores low…	Honan (76), Chan (91) & Kahn (92)
Family Assessment Device (FAD)	Families	d7 Interpersonal interactions and relationships e3 Support and relationships i4 Feelings i5 Thoughts and beliefs	Relationships and social support	Patient-reported			X		Reliability: Internal consistency: α = .72-.83 for subscales, α = .92 for general functioning. Interscale correlations: r = .37-.67 Test-Retest: r = .66-.76 (1 week). Validity: Convergent: correlations with Family Unit Inventory >.5 for 6/8 corresponding cases; ratings by an experienced family therapist associated with scores on corresponding dimensions of the FAD. Concurrent: discriminates clini…	Honan (76)
Lubben Social Network Scale-Revised (LSNS-R)	Social engagement	d7 Interpersonal interactions and relationships e3 Support and relationships i4 Feelings i5 Thoughts and beliefs	Relationships and social support, social participation	Patient-reported			X		Reliability: Internal consistency: α = .70; α = .55; LSNS-R-12: α = .78; Validity: Construct: three factors in the 12-item LSNSR. Concurrent: distinguishes dementia patients who live on their own vs in assisted accommodation.	Honan (76)
Social Support Survey (SSS)	Social support	d7 Interpersonal interactions and relationships e3 Support and relationships i4 Feelings i5 Thoughts and beliefs i7 General patterns of experience and behaviour	Relationships and social support	Patient-reported			X		Reliability: Internal consistency: α:.97; Testretest: r = .78 (1 year); Validity: Construct: four factors. Convergent: higher correlations with similar constructs (e.g., loneliness: r = .67, family functioning: r = .53). Divergent: lower correlation with dissimilar constructs (e.g., physical functioning r = .11).	Honan (76)
Care and Needs Scale (CANS)	Support needs	b1 Mental Functions b4 Functions of the cardiovascular, haematological, immunological and respiratory systemsx b5 Functions of the digestive, metabolic and endocrine system b6 Genitourinary and reproductive functions d4 Mobility d5 Self care d6 Domestic life d7 Interpersonal interactions and relationships d8 Major life areas d9 Comunnity, social and civic life e3 Supports and relationships	Health status (including recovery and secondary complications)	Clinician-reported			X		Reliability: Inter-rater: ICC = .93-.96. Testretest: 1 week: ICC = .98 (Soo et al., 2007): Validity: Convergent: CANS and MMSE, r = - .38; Divergent: CANS and SILS (premorbid ability) and NEO-FFI (personality), in both r = n.s. Criterion: DRS, r = .64 (at the time) r = .42 (6 months later)	Honan (76)
Self Awareness of Deficits Interview (SADI)	Self-awareness	b2 Sensory functions and pain b7 Neuromusculoskeletal and movement-related function b1 Mental functions d3 Communication d4 Mobility d8 Major life areas d9 Community, social and civic life i5 Thoughts and beliefs	Personal characteristic	Clinician-reported			X		Reliability: Inter-rater: Total score: ICC = .82. Test-retest: total score: ICC = .94 (2-4 weeks). Validity: Convergent: with AQ: r = .62; with discrepancy index on the DEX: r = .40. Concurrent: predicts severity classification of TBI (mildmoderate vs severe) with 75% sensitivity and 71% specificity.	Honan (76)
Patient Competency Rating Scale (PCRS)	Self-awareness	i5 Thoughts and beliefs d5 Self care d6 Domestic life d8 Major life areas b1 Mental functions d4 Mobility d7 Interpersonal interactions and relationships d3 Communication	Personal characteristic	Patient-reported			X		Reliability: Internal consistency: SR: α = .91: IR: α = .93. Test-retest: ICC: r = .85 (1 week); Validity: Concurrent: TBI< Controls on all domains; PCRS discrepancy scores correlated negatively with depression or emotional distress	Honan (76)
Head Injury Semantic Differential Scale - III (HISDS-III)	Self-concept	b1 Mental functions Feelings Thoughts and beliefs	Personal characteristic	Patient-reported			X		Reliability: Internal consistency: Total score: α= .92-.93. Testretest (HISDS original) stable 6-months post vs 3- year follow-up). Validity: Convergent: correlates with the Frankfurt Self-Concept Scale, RSES and Brain Injury Grief Inventory	Honan (76)
Tennessee Self-Concept Scale, Second Edition (TSCS-2)	Self-esteem	b1 Mental functions i5 Thoughts and beliefs i7 General patterns of experience and behaviour i2 Position in the immediate social and physical context	Personal characteristic	Patient-reported			X		Reliability: Internal consistency: α = .73-.95. Test-retest: r = .47-.82 (manual). Validity: Convergent: correlated with HISDS: r= .72, as well as BDI-II (r = -.61) and QoL Inventory (r =.71) and the RSES	Honan (76)
Rosenberg Self-Esteem Scale (RSES)	Self-esteem	i5 Thoughts and beliefs i7 General patterns of experience and behaviour Feelings b1 Mental functions	Personal characteristic	Patient-reported			X		Reliability: Internal consistency: α =.89. Test-retest: ABI sample: r = .86 (2 weeks). Validity: Convergent: correlates with depression (r = .65) and anxiety (r = .71) and negatively with positive view of self, measured using the HISDS-III, (r = -.365)	Honan (76)
The Motivation for Traumatic Brain Injury Rehabilitation Questionnaire (MOT-Q)	Motivation	b1 Mental functions Feelings Motives Thoughts and beliefs	Personal characteristic	Patient-reported			X		Reliability: Internal consistency: Total score: α = .91; subscales: α = .73-.86). Validity: Convergent: moderate relationships to a combination of MMPI variables, especially ‘health concerns’ scale. Concurrent: Adequate correlation of total score and “Lack of denial” subscore with MMPI indicators of hypochondriasis, depression, hysteria.	Honan (76)
BIRT Motivation Questionnaire (BMQ)	Motivation	b1 Mental functions Feelings Thoughts and beliefs General patterns of experienc and behaviour	Personal characteristic	Patient-reported			X		Reliability: Test-retest: 2-5 month interval (r = .90), Guttman split-half coefficient = .94. Interrater reliability: relationship between the BMQ-R and BMQ-S (r =.41). Internal consistency: BMQ-S (α = .94) and BMQ-R (α = .95). Concurrent validity: correlation between relative and self-report versions of the BMQ and the Apathy Evaluation Scale (r = .84 & r = .67 respectively); r = .52 with clinic…	Honan (76)
Satisfaction with Life Scale (SWLS)	Global life satisfaction	b1 Mental functions Thoughts and beliefs	Quality of Life	Patient-reported		X	X		TBI: Reliability: Internal consistency: α = .87; factor analysis suggests a single factor; Testretest: 2 months: r =.82; Rasch analysis on 777 patients with TBI : Item #5 had the poorest fit. Tested at follow-up greater than one year post injury in the National Spinal Cord Injury Database (NSCID) developed by the SCI model systems. Recommendation ratings: 2/4 for acute SCI, 2/4 for subacute SCI a…	Honan (76), Wilde (81) & Ponsford (88)
Traumatic Brain Injury Quality of Life (TBI-QoL)	Health-Related Quality of Life	b1 Mental functions b2 Sensory functions and pain d3 Communication d4 Mobility d7 Interpersonal interactions and relationships d9 Community, social, and civic life Feelings Thoughts and beliefs	Quality of Life	Patient-reported			X		Reliability: α for each item bank > .9. Validity: Construct: bank items (long and short form) have acceptable goodness-of-fit (all > .91). Higher correlations within than between banks. Convergent: banks correlate with relevant measures from Neurobehavioural Symptom Inventory and PTSD Checklist (most r > .80). Discriminant: discriminates between those with mild TBI and controls.	Honan (76)
Agitated Behaviour Scale	Agitation/behavioral dysregulation	b1 Mental functions General patterns of experience and behaviour Thoughts and beliefs	Emotional functioning	Clinician-reported			X		Not specified	McCulloch (79)
Balance Error Scoring System	Static balance	d4 Mobility	Balance and vestibular functioning	Clinician-reported			X		Not specified	McCulloch (79)
Coma Recovery Scale–Revised	Consciousness	b1 Mental functions b2 Sensory functions and pain b3 Voice and speech functions b7 Neuromusculskeletal and movement-related functions	Cognition	Clinician-reported			X		Not specified	McCulloch (79)
Community Balance and Mobility Scale	Balance and mobility	d4 Mobility	Mobility	Clinician-reported			X		Not specified	McCulloch (79)
Community Integration Questionnaire (CIQ)	Community integration	d6 Domestic life d7 Interpersonal supports and relationships d8 Major life areas d9 Community, social and civid life e3 Supports and relationships General patterns of experience and behaviours	Social participation	Patient-reported		X	X		Limited psychometric information in SCI population, but sound psychometrics in BI population and excellent clinical utility. Normative chronic SCI data available for comparison. CIQ was significantly correlated with the CHART-SF subscales in chronic SCI and is relatively short and simple to administer. Limited evidence in SCI population limiting higher recommendation. CIQ II has been developed an…	McCulloch (79) & Kahn (92)
Disability Rating Scale	Disability of severe head trauma patients	b1 Mental functions b2 Sensory functions and pain b6 Genitourinary and reproductive functions d3 Communication d4 Mobility d5 Self care d7 Interpersonal interactions and relationships d8 Major life areas d9 Community, social, and civic life e3 Supports and relationships	Health status (including recovery and secondary complications)	Clinician-reported			X		Not specified	McCulloch (79)
Dizziness Handicap Inventory	Perceived handicap due to dizzines	b1 Mental functions b2 Sensory functions an pain i4 Feelings i5 Thoughts and beliefs	Balance and vestibular	Patient-reported			X		Not specified	McCulloch (79)
Functional Assessment Measure	Functional assessment	b1 Mental functions b3 Voice and speech functions b5 Functions of the digestive, metabolic and endocrine systems d1 Learning and applying knowledge d4 Mobility d8 Major life areas e3 Supports and relationships	Cognition, communication, self-care, mobility, activities of daily living, relationships and social support	Clinician-reported			X		Not specified	McCulloch (79)
High-Level Mobility Assessment	High-level mobility limitations	d4 Mobility	Mobility, ambulation	Clinician-reported		X	X		The Hi-MAT has excellent validity and reliability in populations with acquired and traumatic brain injury, however, limited research has been published for individuals with spinal cord injury. There is no measure of this kind specific to SCI, so potentially a good option for high level functioning individuals, Recommendation ratings: 2/4 for acute SCI, 2/4 for subacute SCI and 2/4 for chronic SCI.	McCulloch (79) & Kahn (92)
Moss Attention Rating Scale	Attentional behaviors	b1 Mental functions d2 GENERAL TASKS AND DEMANDS	Cognition	Clinician-reported			X		Not specified	McCulloch (79)
Ranchos Levels of Cognitive Functioning	Cognitive and behavioural assessment	b1 Mental functions d2 GENERAL TASKS AND DEMANDS	Cognition	Clinician-reported			X		Not specified	McCulloch (79)
Sydney Psychosocial Reintegration Scale	Quantify disability and handicap	b1 Mental functions d2 GENERAL TASKS AND DEMANDS	Health status (including recovery and secondary complications)	Patient-reported			X		Not specified	McCulloch (79)
Brief Symptom Inventory 18 (BSI-18)	Psychopathology and psychological distress	b1 Mental functions i4 Feelings i5 Thoughts and beliefs	Emotional functioning	Patient or clinician-reported			X		Sound psychometric characteristics according to the authors.	Wilde (81)
Rivermead Post Concussion Symptom Questionnaire (RPQ)	Post-concussion symptoms	b2 SENSORY FUNCTIONS AND PAIN b5 FUNCTIONS OF THE DIGESTIVE, METABOLIC AND ENDOCRINE SYSTEMS b1 Mental functions	Pain, emotional functioning, balance and vestibular, cognition	Patient-reported			X		Sound psychometric characteristics and capacity to detect clinical Chan (91)ges in patients with mild TBI according to the authors.	Wilde (81)
Mortality		Can't be classified	Health status (including recovery and secondary complications)	Clinician-reported			X		Not specified	Ponsford (88) & Pick (77)
Return to Work			Social participation	Clinician-reported			X		Not specified	Ponsford (88)
Clinical Global Impression–Improvement (CGI-I) patient (+/-clinician, +/-carer).	Global functioning prior to and after initiating a study medication	b1 Mental functions	Health status (including recovery and secondary complications)	Clinician-reported				X	The scale has adequate responsiveness in patients with functional neurological disorder samples, and mixed findings regarding its responsiveness.	Pick (77)
Beck Anxiety Inventory (BAI)	Anxiety	b2 SENSORY FUNCTIONS AND PAIN b1 Mental functions i4 Feelings b4 FUNCTIONS OF THE CARDIOVASCULAR, HAEMATOLOGICAL, IMMUNOLOGICAL AND RESPIRATORY SYSTEMS	Emotional functioning	Patient-reported				X	No data on the validity of the BDI/BAI in these functional neurological disorder samples. Nine studies reported outcomes for the BDI (I or II), with six (67%) reporting significant treatment effects. Large effect sizes were reported in two studies. Six studies provided outcome data for the BAI, with significant treatment effects observed in fourand a large effect size in one. One study reported a…	Pick (77)
36-Item Short-Form Health Survey (SF-36)	Quality of Life	Feelings Thoughts and beliefs b1 Mental functions b2 Sensory functions and pain d4 Mobility d5 Self care d6 Domestic life d7 Interpersonal interactions and relationships d8 Major life areas	Quality of Life	Patient-reported		X		X	One study found no significant associations between SF-36 scores and CGI-I (clinician) ratings. However, another study found significantly greater improvements on SF-36 domains (mental health, energy–vitality and pain) for seizure-free patients at follow-up. A significant positive correlation was found between post-treatment SF-36 mental health component scores and emotional processing improvemen…	Chan (91), Pick (77), Kahn (92)
Work and Social Adjustment Scale (WSAS)	Functional impairment	d6 Domestic life d6 Interpersonal interactions and relationships d8 Major life areas d9 Community, social and civic life		Patient-reported				X	There were no data on validity and reliability of the WSAS in the functional neurological disorder samples included. Of eight studies with outcome data, three reported significant treatment effects. Reported effect sizes were small. The measurement properties of the WSAS require further examination.	Pick (77)
Adverse event (AE)	Adverse event	i3 Personal history and biography	Health status (including recovery and secondary complications)	Chart review variables				X	Not specified	Pick (77)
Serious adverse event (SAE)	Adverse event	i3 Personal history and biography	Health status (including recovery and secondary complications)	Chart review variables				X	Not specified	Pick (77)
Functional Gait Assessment (FGA)	Walking balance	d4 Mobility e3 Supports and relationships	Ambulation	Clinician-reported		X		X	Functional Gait Assessment, acute samples: Cronbach α = 0.86, MDC = 6, ceiling effects = 25%; Functional Gait Assessment, chronic progressive samples: Interrater ICC = 0.93 Test-retest ICC = 0.80 (student), 0.91 (PT) Functional Gait Assessment, mixed acute and chronic stable samples: Cronbach α = 0.88, Intrarater ICC = 0.94 Interrater ICC = 0.73; Overall, moderate to good psychometric properties …	Moore (50) & Kahn (92)
Activities-specific Balance Confidence (ABC)	Balance confidence	d4 MOBILITY i5 Thoughts and beliefs i7 General patterns of experience and behaviour	Knowledge and beliefs around falling and balance	Patient-reported		X		X	Activities-specific Balance Confidence, chronic progressive samples: Cronbach α = 0.95-0.96, Test-retest ICC = 0.94, MDC = 13; SDD = 30.5%; Activities-specific Balance Confidence, acute and chronic stable mixed samples: Cronbach α = 0.94 SEM = 5.05, ceiling effects=0%, floor effects =0%; No studies specific to SCI, however psychometric data available in related neurologic populations (PD, CP, MS,…	Moore (50) & Kahn (92)
5 Times Sit-to-Stand (5TSTS)	Transfer ability	d4 Mobility	Mobility	Clinician-reported				X	5 Times Sit-to-Stand chronic progressive samples: Test-retest ICC = 0.91, SEM = 0.6 s	Moore (50)
CAGE Questionnaire	Alcohol use / substance screening	i4 Feelings i5 Thoughts and beliefs	Health status (including recovery and secondary complications)	Patient-reported		X				Chan (91)
Depression Anxiety Stress Scale-21 (DASS-21)	Depression, anxiety, and stress.	b1 Mental functions i4 Feelings i5 Thoughts and beliefs	Emotional functioning	Patient-reported		X				Chan (91)
Brief Pain Inventory (BPI)	Pain intensity and pain interference	b2 SENSORY FUNCTIONS AND PAIN b1 Mental functions d4 MOBILITY d6 DOMESTIC LIFE d8 MAJOR LIFE AREAS d7 INTERPERSONAL INTERACTIONS AND RELATIONSHIPS d9 COMMUNITY, SOCIAL AND CIVIC LIFE	Pain	Patient-reported		X				Chan (91)
Classification System for Chronic Pain in Spinal Cord Injury	Neuropathic pain and musculoskeletal pain	b2 SENSORY FUNCTIONS AND PAIN	Pain	Clinician-reported		X			The Classification for Chronic Pain in SCI/Cardenas Pain Classification is one of many systems developed prior to a recent meeting of experts in which a pain classification system for people with spinal cord injury was developed by expert consensus resulting in the ISCIP classification. There is limited evidence to support the use of this pain classification, and both the International Spinal Cor…	Chan (91) & Kahn (92)
Hand-Held Myometer	Muscle strength	b7 Neuromusculoskeletal and movement-related functions	Neuro-musculoskeletal functioning	Clinician-reported		X			Examiner may have difficulty stabilizing muscle or joint for strong individuals. Key muscle groups used in ASIA Impairment Scale were manually muscle tested in supine position per AIS standards. Limitation in SCI due to inability to use with muscle grades <3/5. Reliability, validity, and responsiveness data in SCI population. Recommendation ratings: 4/4 for acute SCI, 4/4 for subacute SCI and 4/4…	Chan (91) & Kahn (92)
International Standards for Neurological Classification of SCI	Neurological level and completeness of injury	b2 Sensory functions and pain b6 Genitourinary and reproductive functions b7 Neuromusculoskeletal and movement-related functions	Health status (including recovery and secondary complications)	Clinician-reported		X			Not specified	Chan (91)
Penn Spasm Frequency Scale	Spasticity frequency	b7 Neuromusculoskeletal and movement-related functions	Neuro-musculoskeletal functioning	Patient-reported		X			Adequate validity with clinical measures of spasms/spasticity. No reliability data. Responsiveness not formally tested; however, studies using the PSFS have shown Chan (91)ge following interventions. Important to include individual’s perspective of spasms/spasticity in addition to clinical measures. Simple scale with excellent clinical utility. The PSFS does not take into account impact on functi…	Chan (91) & Kahn (92)
Surface Electromyography	Muscle activity and motor unit recruitment	b7 Neuromusculoskeletal and movement-related functions	Neuro-musculoskeletal functioning	Clinician-reported	X	X			Not specified	Chan (91) & Madroñero-Miguel (83)
Braden Scale	Risk for forming pressure sores	b2 Sensory functions and pain b5 Functions of the digestive, metabolic and endocrine systems b8 Functions of the skin and related structures d4 Mobility	Health status (including recovery and secondary complications)	Clinician-reported		X			Not specified	Chan (91)
Spinal Cord Injury Pressure Ulcer Scale	Risk for development of pressure ulcers	b1 Mental functions b4 Functions of the cardiovascular, haemotological, immunological and respiratory systems b5 Functions of the digestive, metabolic and endocrine systems b6 Genitourinary and reproductive functions b7 Neuromusculoskeletal and movement-related functions Personal history and biography General patterns of experience and behaviour	Health status (including recovery and secondary complications)	Clinician-reported		X			Not specified	Chan (91)
Capabilities of Upper Extremity (CUE)	Upper extremity functional limitations	b7 Neuromusculoskeletal and movement-related functions d4 Mobility	Upper extremity functioning	Patient-reported		X			Specifically designed for use in assessment of upper limb function in individuals with tetraplegia, including proximal and distal upper extremity tasks. Has also been used to assess hand function following hand surgery. Clinical utility is decreased due to time to administer being ≥30 minutes. Recommendation ratings: 2/4 for acute SCI, 2/4 for subacute SCI and 3/4 for chronic SCI.	Chan (91) & Kahn (92)
Graded Redefined Assessment of Strength, Sensibility and Prehension (GRASSP)	Upper-limb impairment	b2 Sensory functions and pain b7 Neuromusculoskeletal and movement-related functions d4 Mobility	Upper extremity functioning	Clinician-reported		X			Recommended use when a Chan (91)ge in neurological status is being assessed. The GRASSP international research and development team recommends use in the acute phase, however, no published literature to support this is available at this time. Recommendation ratings: 2/4 for acute SCI, 2/4 for subacute SCI and 3/4 for chronic SCI.	Chan (91) & Kahn (92)
Pendulum Test	Muscle stiffness	b7 Neuromusculoskeletal and movement-related functions	Neuro-musculoskeletal functioning	Clinician-reported		X			Not specified	Chan (91)
Sollerman Hand Function Test	Overall hand function	d4 Mobility	Upper extremity functioning	Clinician-reported		X			Acuity information is missing from original Sollerman Hand Function Test study. Participants with tetraplegia were recruited before and after reconstructive hand or arm surgery. Recommend further research, Recommendation ratings: 2/4 for acute SCI, 2/4 for subacute SCI and 2/4 for chronic SCI.	Chan (91) & Kahn (92)
Walking Index for Spinal Cord Injury (WISCI)	Walking ability	e1 PRODUCTS AND TECHNOLOGY e3 SUPPORT AND RELATIONSHIPS d4 MOBILITY	Ambulation	Clinician-reported		X			In those with higher walking ability, the WISCI II is less sensitive to Chan (91)ge than the 10m or 6min; however, it considers assistive devices and bracing and is therefore a recommended complement to the timed tests. In chronic SCI, a difference of 1 WISCI II level is considered a “real” difference, Recommendation ratings: 4/4 for acute SCI, 3/4 for subacute SCI and 3/4 for chronic SCI.	Chan (91)
Wheelchair Skills Test (WST)	Wheelchair mobility and safety	e1 PRODUCTS AND TECHNOLOGY d4 MOBILITY	Mobility	Clinician-reported		X			While there is good support for the WST for manual wheelchair users and people with chronic SCI in the literature, there is little to no data available for the WST forms for power wheelchair users or for caregivers in any population. A questionnaire version of the WST also exists; however, more research is required to establish its psychometric properties. The most recent version is 4.1, Recommen…	Chan (91) & Kahn (92)
Frenchay Activities Index (FAI)	Instrumental activities of daily living	d4 MOBILITY d6 DOMESTIC LIFE d9 COMMUNITY, SOCIAL AND CIVIC LIFE	Activities of daily living	Patient-reported		X			Not specified	Chan (91)
Lawton Instrumental Activities of Daily Living Scale (IADL)	Activities of daily living (ADLs)	b1 Mental functions d4 MOBILITY d6 DOMESTIC LIFE d3 COMMUNICATION d8 MAJOR LIFE AREAS e3 Supports and relationships	Activities of daily living	Patient-reported		X			Not specified	Chan (91)
Spinal Cord Independence Measure (SCIM)	Functional abilities and level of independence	b4 Functions of the digestive, metabolic, haematological, immunological and respiratory systems b6 Genitourinary and reproductive systems d4 Mobility d5 Self care e3 Supports and relationships	Activities of daily living	Clinician-reported		X			Reliability and validity has been established for subjects of varying levels of acuity, however clinical utility is diminished. Studies have indicated increased time to administer (30-45 minutes by observation), no MDC or MCID have been established, and floor and ceiling effects have been noted in C1-C4 and T1-12, respectively. Recommend further research, Recommendation ratings: 3/4 for acute SCI…	van Schaik (86), Chan (91) & Kahn (92)
Assistive Technology Device Predisposition Assessment (ATD-PA)	Perceived functional capabilities and limitations, satisfaction with and priorities for quality of life achievement, psychosocial characteristics and device preferences.	e1 PRODUCTS AND TECHNOLOGY d4 MOBILITY b1 Mental functions i7 General patterns of experience and behaviour	Assistive technology	Patient-reported		X			Not specified	Chan (91)
Quebec User Evaluation of Satisfaction with Assistive Technology (QUEST)	Satisfaction with a wide range of assistive technology	i5 Thoughts and beliefs e1 PRODUCTS AND TECHNOLOGY	Assistive technology	Patient-reported		X			Not specified	Chan (91)
Bryce-Ragnarsson Pain Taxonomy	Classification of pain	b2 Sensory functions and pain	Pain	Clinician-reported		X			The Bryce-Ragnarsson Pain Taxonomy may be useful as a classification system for identifying types of pain after SCI. However, the clinical relevance of these pain subtypes has not been established with respect to the identification of the prognosis for improvement in the pain with or without treatment, the identification of appropriate treatment for the pain, or the impact of the pain on quality …	Kahn (92)
Craig Hospital Inventory of Environmental Factors (CHIEF)	Perceived impact of environmental barriers	e1 Products and technology e2 Natural environment and human-made Chan (91)ges to the environment e3 Support and relationships e4 Attitudes e5 Services, systems and policies Patterns of experience and behaviour	Environment	Patient-reported		X			Good psychometrics in chronic SCI population. Good clinical utility given it takes 10-15 minutes to administer. Proxy utilization not recommended for this test. Interpretation of the work/school subscale is challenging as only those who are currently employed/students can respond to this subscale. CHIEF-SF developed and reduced number of items but kept original 5 subscales to improve clinical uti…	Kahn (92)
Donovan Spinal Cord Injury Pain Classification Scheme	Pain Classification Scheme	b2 Sensory functions and pain	Pain	Clinician-reported		X			The Donovan Spinal Cord Injury Pain Classification Scheme is one of many systems developed prior to a recent meeting of experts in which a pain classification system for people with spinal cord injury was developed by expert consensus resulting in the ISCIP classification. There is limited evidence to support the use of this pain classification. Also, this pain classification is a system for clas…	Kahn (92)
Dynamic Gait Index (DGI)	Ability to modify balance while walking	d4 Mobility e3 Supports and relationships	Ambulation, balance and vestibular	Clinician-reported		X			Good psychometrics neurologic populations, but no data available in SCI. Good clinical utility but insufficient study in SCI population to support a stronger recommendation, Recommendation ratings: 2/4 for acute SCI, 2/4 for subacute SCI and 2/4 for chronic SCI.	Kahn (92)
4 Functional Tests for Persons who Self-Propel a Manual Wheelchair (4FTPSMW)	Effect of different postural supports	e1 PRODUCTS AND TECHNOLOGY d4 MOBILITY	Ambulation	Clinician-reported		X			This outcome measure was designed as a tool for product comparison with regard to wheelchair set up (backrests and general seating components). One study available with excellent reliability and published MDC; however, sample size of two groups was ten, both samples of convenience with acuity levels not well described. No validity data for this measure, Recommendation ratings: 1/4 for acute SCI, …	Kahn (92)
Grasp and Release Test (GRT)	Hand neuroprosthesis in C5 and C6 level tetraplegic patients	d4 Mobility	Upper extremity functioning	Clinician-reported		X			No studies recorded for acute and subacute population. Earliest patients assessed were >6 months post injury. Poor clinical utility secondary to length of test (90-150 minutes) and specialized equipment required (fork with spring loaded piston), Recommendation ratings: 1/4 for acute SCI, 1/4 for subacute SCI and 1/4 for chronic SCI.	Kahn (92)
Impact on Participation and Autonomy Questionnaire (IPA)	Autonomy and participation	d1 Learning and applying knowledge d4 MOBILITY d7 INTERPERSONAL INTERACTIONS AND RELATIONSHIPS d8 MAJOR LIFE AREAS d9 COMMUNITY, SOCIAL AND CIVIC LIFE d5 SELF-CARE d6 DOMESTIC LIFE d8 MAJOR LIFE AREAS	Activities of daily living, relationships and social support, independence	Patient-reported		X			Only one study examined a population of only people with SCI. All other studies either did not include people with SCI or they had a sample of individuals with a variety of diagnoses including SCI. In these studies with heterogenous samples, test-retest reliability and internal consistency were found to be excellent; convergent validity and discriminant validity were adequate. However there was a…	Kahn (92)
International Spinal Cord Injury Pain Classification (ISCIP)	Pain Classification Scheme	b2 Sensory functions and pain	Pain	Clinician-reported		X			The ISCIP may be useful as a classification system for identifying types of pain after SCI. However, the clinical relevance of these pain subtypes has not been established with respect to the identification of the prognosis for improvement in the pain with or without treatment, the identification of appropriate treatment for the pain, or the impact of the pain on quality of life after SCI. Also, …	Kahn (92)
Life Satisfaction Questionnaire – 9 (LiSAT-9) (LSQ)	Quality of Life	i5 Thoughts and beliefs i7 General patterns of experience and behaviour	Quality of Life	Patient-reported		X			All data in chronic SCI (at least >1 year), potentially limited utility at this time post injury. Measure only appropriate for individuals who have been discharged from the hospital setting, Recommendation ratings: 2/4 for acute SCI, 2/4 for subacute SCI and 3/4 for chronic SCI.	Kahn (92)
Multidimensional Pain Inventory – Spinal Cord Injury Version (MPI-SCI)	Behavioral and psychosocial factors associated with chronic pain syndromes	b2 Sensory functions and pain	Pain	Patient-reported		X			The West Haven-Yale Multidimensional Pain Inventory (MPI) is a well-validated and commonly used instrument for measuring chronic pain in multiple populations. While the MPI-SCI (a modified version of the MPI specific to SCI) has not been as widely validated as the original MPI, the MPI-SCI is a useful tool for measuring pain severity and impact in people with SCI and pain with evidence to support…	Kahn (92)
Needs Assessment Checklist (NAC)	Patient perception of independence	General patterns of experience and behaviour Thoughts and beliefs Feelings b1 Mental functions b2 Sensory functions and pain b4 Functions of the cardiovascular, haematological, immunological and respiratory systems b5 Functions of the digestive, metabolic and endocrine systems b6 Genitourinary and reproductive functions b7 Neuromusculoskeletal and movement-related functions b8 Functions of the sk…	Independence, Health status (including recovery and secondary complications)	Clinician-reported		X			The NAC is an SCI specific measure that assists in goal setting and discharge planning. It is administered as an interview and takes approximately 60min. The NAC was designed as a multidisciplinary outcome tool and is a measure that should be used among the whole rehabilitation team. Of note, the NAC does not differentiate between physical independence and verbal independence, Recommendation rati…	Kahn (92)
Participation Assessment with Recombined Tools- Objective (PART - O)	Participation in the community	Thoughts and beliefs	Social participation	Patient-reported		X			Relatively new participation measure with initial psychometrics focused in TBI population and developed by integrating components of three legacy measures: Craig Handicap Assessment and Reporting Technique (CHART), Community Integration Questionnaire (CIQ-2), and Participation Objective, Participation Subjective POPS. Initial studies support construct and concurrent validity in chronic TBI popula…	Kahn (92)
Physical Activity Recall Assessment for People with Spinal Cord Injury (PARASCI)	Measure of physical activity	d4 MOBILITY d8 MAJOR LIFE AREAS d6 DOMESTIC LIFE d7 INTERPERSONAL INTERACTIONS AND RELATIONSHIPS d9 COMMUNITY, SOCIAL AND CIVIC LIFE b1 Mental functions i7 General patterns of experience and behaviour	Mobility	Patient-reported		X			Measure must be purchased. Can capture activities that might be very demanding on individuals with SCI that are not captured with general physical activity scales. Parts of the measure are validated, others are not or have poor validity; specifically, construct validity measured against strength and aerobic capacity showed weak relationships. Additionally, the measure does not show consistent abi…	Kahn (92)
Quadriplegia Index of Function (QIF), Quadriplegia Index Function- Short Form (QIF-SF)	Gains in individuals with tetraplegia during rehabilitation	b5 Functions of the digestive, metabolic and endocrine systems b6 Genitourinary and reproductive functions e3 SUPPORT AND RELATIONSHIPS e1 PRODUCTS AND TECHNOLOGY d4 MOBILITY d5 SELF-CARE d6 DOMESTIC LIFE	Health status (including recovery and secondary complications)	Clinician-reported		X			The QIF can take up to 30 minutes to administer, thereby decreasing the clinical utility. Additionally, task force was unable to locate this measure decreasing rating from 3 to 1 for acute and subacute categories, Recommendation ratings: 1/4 for acute SCI, 1/4 for subacute SCI and 1/4 for chronic SCI. QIF-SF: At this time, validation studies have been performed with individuals in subacute and ch…	Kahn (92)
Quality of Life Index, Spinal Cord Version (QLI-SCI)	Quality of life	i4 Feelings i5 Thoughts and beliefs b2 SENSORY FUNCTIONS AND PAIN d5 SELF-CARE d9 COMMUNITY, SOCIAL AND CIVIC LIFE d7 INTERPERSONAL INTERACTIONS AND RELATIONSHIPS b1 Mental functions d8 MAJOR LIFE AREAS b4 Functions of the cardiovascular, haematological, immunological and respiratory systems d4 Mobility	Quality of life	Patient-reported		X			While other versions of the Quality of Life Index (QLI) are validated and used extensively in other patient populations, the SCI version of the QLI requires more research to support its use over other available quality of life measures. In addition, the scoring of the instrument is complicated without the use of a computerized scoring system, Recommendation ratings: 2/4 for acute SCI, 2/4 for sub…	Kahn (92)
Quality of Well Being (QWB) – original version (QWB) and Self-Administered version (QWB-SA)	Health-related quality of life (HRQL)	b1 Mental functions b2 SENSORY FUNCTIONS AND PAIN b3 VOICE AND SPEECH FUNCTIONS b4 FUNCTIONS OF THE CARDIOVASCULAR, HAEMATOLOGICAL, IMMUNOLOGICAL AND RESPIRATORY SYSTEMS b5 FUNCTIONS OF THE DIGESTIVE, METABOLIC AND ENDOCRINE SYSTEMS b6 GENITOURINARY AND REPRODUCTIVE FUNCTIONS b7 NEUROMUSCULOSKELETAL AND MOVEMENT-RELATED FUNCTIONS b8 FUNCTIONS OF THE SKIN AND RELATED STRUCTURES e1 PRODUCTS AND TEC…	Quality of life, Health status (including recovery and secondary complications)	Clinician-reported, patient-reported		X			The QWB and QWB-SA are unique in that they allow for calculation of quality-adjusted life years, e.g., for health policy analysis. However, more evidence is needed to be able to recommend the QWB or QWB-SA more strongly, in particular in the areas of score interpretation (e.g., meaningful Chan (91)ge), test-retest reliability, and acute SCI, Recommendation ratings: 2/4 for acute SCI, 2/4 for suba…	Kahn (92)
Sickness Impact Profile-68 (SIP)	Health status	d4 MOBILITY e3 SUPPORT AND RELATIONSHIPS d5 SELF-CARE b6 GENITOURINARY AND REPRODUCTIVE FUNCTIONS b7 NEUROMUSCULOSKELETAL AND MOVEMENT-RELATED FUNCTIONS b1 Mental functions b3 VOICE AND SPEECH FUNCTIONS d1 LEARNING AND APPLYING KNOWLEDGE d3 Communication d7 INTERPERSONAL INTERACTIONS AND RELATIONSHIPS d9 COMMUNITY, SOCIAL AND CIVIC LIFE i4 Feelings d6 DOMESTIC LIFE i5 Thoughts and beliefs	Health status (including recovery and secondary complications)	Patient-reported					Should be completed by people living in the community. Lacking reliability data in SCI, Recommendation ratings: 1/4 for acute SCI, 3/4 for subacute SCI and 3/4 for chronic SCI.	Kahn (92)
Six Minute Arm Test (6-MAT)	Cardiovascular fitness	b4 Functions of the cardiovascular, haematological, immunological, and respiratory functions	Upper extremity functioning	Clinician-reported		X			Additional data needed on reliability and validity. However, this is a feasible option for clinicians to test cardiovascular fitness in the clinic that is safe and does not involve specialized equipment. Not tested in acute SCI and extremely limited evidence in subacute SCI. Given potential adjustments to physiologic response to exercise post SCI, recommend specific testing in acute population pr…	Kahn (92)
Spinal Cord Assessment Tool for Spastic Reflexes (SCATS)	Impact of spasticity on daily life	b7 Neuromusculoskeletal and movement-related functions	Neuro-musculoskeletal functioning	Clinician-reported		X			Lacking data on reliability and data to guide interpretation. Excellent validity established with Kinematic and EMG measures as well as adequate validity with measures for spasticity. One study, n=11-27, all individuals with chronic SCI, with the exception of 1 individual, Recommendation ratings: 2/4 for acute SCI, 2/4 for subacute SCI and 2/4 for chronic SCI.	Kahn (92)
Spinal Cord Injury Functional Ambulation Inventory (SCI-FAI)	Walking function	b7 NEUROMUSCULOSKELETAL AND MOVEMENT-RELATED FUNCTIONS d4 MOBILITY e1 PRODUCTS AND TECHNOLOGY	Ambulation	Clinician-reported		X			The SCI-FAI is composed of 3 subscales (gait parameters, assistive device, temporal distance). The sub-scales are not designed to be used as a single composite score, but rather, each is scored separately. However, responsiveness data only exists for the gait parameter subscale. The original article (Field Fote 2001) does not specify level of acuity, but rather only specifies incomplete SCI. Ther…	Kahn (92)
Spinal Cord Injury Functional Ambulation Profile (SCI FAP)	Gait and balance	d4 Mobility	Ambulation	Clinician-reported		X			The SCI-FAP includes a variety of functional walking tests, beyond gait speed and level of assistance, although it incorporates both of those. This measure is useful for individuals with moderate walking ability and quantifies a variety of walking tasks specific to SCI. However, it can take >20 min to administer and can involve a variety of equipment to set up, Recommendation ratings: 2/4 for acu…	Kahn (92)
Spinal Cord Injury Lifestyle Scale (SCILS)	Frequency of general health behaviors	b4 FUNCTIONS OF THE CARDIOVASCULAR, HAEMATOLOGICAL, IMMUNOLOGICAL AND RESPIRATORY SYSTEMS b6 GENITOURINARY AND REPRODUCTIVE FUNCTIONS b7 NEUROMUSCULOSKELETAL AND MOVEMENT-RELATED FUNCTIONS b8 FUNCTIONS OF THE SKIN AND RELATED STRUCTURES d4 MOBILITY d7 INTERPERSONAL INTERACTIONS AND RELATIONSHIPS	Personal characteristics	Patient-reported		X			Behaviors are rated based on the 3 months prior to performing outcome measure therefore decreased utility for <3 months post injury. As the SCILS assess developed health behaviors after onset of SCI, individuals in subacute care may have decreased habitual learned behaviors. Further evidence is required in order to make a stronger recommendation, Recommendation ratings: 1/4 for acute SCI, 1/4 for…	Kahn (92)
Spinal Cord Injury Spasticity Evaluation Tool (SCI-SET)	Impact of spasticity on daily life	b7 NEUROMUSCULOSKELETAL AND MOVEMENT-RELATED FUNCTIONS i4 Feelings i5 Thoughts and beliefs	Neuro-musculoskeletal functioning	Patient-reported		X			The SCI-SET is a self-report measure of spasticity that incorporates the impact of spasticity on a person’s life, both positive and negative. A single study with convenience sample of 61 investigated internal consistency, test-retest reliability, and construct validity, Recommendation ratings: 2/4 for acute SCI, 2/4 for subacute SCI and 2/4 for chronic SCI.	Kahn (92)
Tardieu/ Modified Tardieu Scale	Spasticity	b7 Neuromusculoskeletal and movement-related functions	Neuro-musculoskeletal functioning	Clinician-reported		X			Psychometrics of Tardieu and MTS have been tested in related neurologic populations, such as CVA, pediatric neuro (CP), and TBI. Elbow flexors and ankle plantar flexors have been studied the most, Recommendation ratings: 2/4 for acute SCI, 2/4 for subacute SCI and 2/4 for chronic SCI.	Kahn (92)
Tetraplegia Hand Activity Questionnaire (THAQ)	Arm and hand function in persons with tetraplegia	d5 SELF-CARE b6 GENITOURINARY AND REPRODUCTIVE FUNCTIONS d4 MOBILITY d6 DOMESTIC LIFE d8 MAJOR LIFE AREAS d9 COMMUNITY, SOCIAL AND CIVIC LIFE e1 PRODUCTS AND TECHNOLOGY e3 SUPPORT AND RELATIONSHIPS Thoughts and beliefs	Upper extremity functioning	Patient-reported		X			No study to date to determine psychometric properties. THAQ established by Delphi process using persons with tetraplegia as content experts for item generation. Based on activities in questionnaire may not be appropriate for inpatient (acute or subacute) population, Recommendation ratings: 1/4 for acute SCI, 1/4 for subacute SCI and 1/4 for chronic SCI.	Kahn (92)
Tool for Assessing Mobility in WC Dependent Paraplegics	Mobility of wheelchair-dependent paraplegics	e1 PRODUCTS AND TECHNOLOGY e3 SUPPORT AND RELATIONSHIPS d4 MOBILITY	Mobility	Clinician-reported		X			This outcome measure appears to have originated as the “Tool for Assessing Mobility in WC Dependent Paraplegics” and then developed into a measure called both the 5-AML and FIM-5. Scores reflect the initial study, which reported excellent interrater reliability in people with paraplegia due to chronic SCI but no other data to support use of the outcome measure. Further analysis of the new 5-AML a…	Kahn (92)
Toronto Rehabilitation Institute Hand Function Test	Upper extremity manipulation and grip force	b7 Neuromusculoskeletal and movement-related function d4 Mobility	Upper extremity functioning	Clinician-reported		X			Recommend additional research in target population. No published reliability or validity study to date. Requires instrumented equipment with dynamometers, Recommendation ratings: 1/4 for acute SCI, 1/4 for subacute SCI and 1/4 for chronic SCI.	Kahn (92)
Van Lieshout Test Short Version (VLT-SV)	Hand function test for tetraplegia	b2 Sensory functions and pain b7 Neuromusculoskeletal and movement-related function d4 Mobility	Upper extremity functioning	Clinician-reported		X			SCI EDGE task force, in partnership with Rehabilitation Measures Database, was unable to locate this measure. Therefore, rated as 1 due to poor clinical utility. If we had been able to locate this measure, it would have received a 2 for acute and subacute SCI, and a 3 for chronic SCI. Recommend further research with acute population. May have to purchase additional equipment and manual to complet…	Kahn (92)
Wheelchair User’s Shoulder Pain Index (WUSPI)	Shoulder pain in wheelchair users	d5 SELF-CARE d6 DOMESTIC LIFE d4 MOBILITY b2 SENSORY FUNCTIONS AND PAIN	Pain	Patient-reported		X			Only one study has been performed on the WUSPI in people with acute SCI. All other research has been with people with chronic injuries, Recommendation ratings: 2/4 for acute SCI, 2/4 for subacute SCI and 3/4 for chronic SCI.	Kahn (92)
The Scenario Test (TST)	Functional, daily-life communication		Communication	Patient-reported	X				Valid, reliable and sensitive to Chan (91)ge. Amongst its strengths are its ecological validity.	Wallace (95)
